# Supplementary material for: Benchmarking framework for machine learning classification from fNIRS data
Source: Front Neuroergon. 2023 Mar 3;4:994969. doi: 10.3389/fnrgo.2023.994969 (PMC10790918; doi:10.3389/fnrgo.2023.994969)
Supplement: Supplementary file 1 [file Data_Sheet_1.zip]

Archive with 8 entries (8 files):
- supplementary/README.md
- supplementary/supplementary1_regions_interest.pdf
- supplementary/supplementary2_confusion_matrices.pdf
- supplementary/supplementary3_generalised_hyperparameters.csv
- supplementary/supplementary4_generalised_stats.md
- supplementary/supplementary5_sliding_hyperparameters.csv
- supplementary/supplementary6_sliding_stats.md
- supplementary/supplementary7_personalised_stats.md
