# Supplementary material for: Benchmarking framework for machine learning classification from fNIRS data
Source: Front Neuroergon. 2023 Mar 3;4:994969. doi: 10.3389/fnrgo.2023.994969 (PMC10790918; doi:10.3389/fnrgo.2023.994969)
Supplement: Supplementary file 1 [file Data_Sheet_1.zip › supplementary/supplementary3_generalised_hyperparameters.csv]

dataset	model	fold	accuracy	hyperparameters
herff_2014_nb	LDA	1	0.3333333333333333	None
herff_2014_nb	LDA	2	0.4666666666666667	None
herff_2014_nb	LDA	3	0.43333333333333335	None
herff_2014_nb	LDA	4	0.36666666666666664	None
herff_2014_nb	LDA	5	0.43333333333333335	None
herff_2014_nb	SVC	1	0.3333333333333333	1.0
herff_2014_nb	SVC	2	0.36666666666666664	1.0
herff_2014_nb	SVC	3	0.31666666666666665	1.0
herff_2014_nb	SVC	4	0.31666666666666665	0.1
herff_2014_nb	SVC	5	0.4166666666666667	1.0
herff_2014_nb	kNN	1	0.35	1
herff_2014_nb	kNN	2	0.5333333333333333	9
herff_2014_nb	kNN	3	0.2833333333333333	5
herff_2014_nb	kNN	4	0.36666666666666664	6
herff_2014_nb	kNN	5	0.35	6
herff_2014_nb	ANN	1	0.31666666666666665	(64, 0.001)
herff_2014_nb	ANN	2	0.26666666666666666	(4, 0.001)
herff_2014_nb	ANN	3	0.2833333333333333	(8, 0.01)
herff_2014_nb	ANN	4	0.21666666666666667	(16, 0.01)
herff_2014_nb	ANN	5	0.2833333333333333	(16, 0.01)
herff_2014_nb	CNN	1	0.36666666666666664	(64, 0.01)
herff_2014_nb	CNN	2	0.4	(16, 0.01)
herff_2014_nb	CNN	3	0.31666666666666665	(4, 0.001)
herff_2014_nb	CNN	4	0.4166666666666667	(32, 0.01)
herff_2014_nb	CNN	5	0.3333333333333333	(64, 0.1)
herff_2014_nb	LSTM	1	0.26666666666666666	(4, 0.01)
herff_2014_nb	LSTM	2	0.36666666666666664	(4, 0.001)
herff_2014_nb	LSTM	3	0.3	(4, 0.0001)
herff_2014_nb	LSTM	4	0.36666666666666664	(16, 0.01)
herff_2014_nb	LSTM	5	0.4	(64, 0.01)
shin_2018_nb	LDA	1	0.3950617283950617	None
shin_2018_nb	LDA	2	0.34074074074074073	None
shin_2018_nb	LDA	3	0.4074074074074074	None
shin_2018_nb	LDA	4	0.4148148148148148	None
shin_2018_nb	LDA	5	0.3851851851851852	None
shin_2018_nb	SVC	1	0.36419753086419754	1.0
shin_2018_nb	SVC	2	0.3925925925925926	1.0
shin_2018_nb	SVC	3	0.35555555555555557	0.01
shin_2018_nb	SVC	4	0.32592592592592595	1.0
shin_2018_nb	SVC	5	0.3111111111111111	0.1
shin_2018_nb	kNN	1	0.35185185185185186	6
shin_2018_nb	kNN	2	0.2740740740740741	4
shin_2018_nb	kNN	3	0.32592592592592595	3
shin_2018_nb	kNN	4	0.3037037037037037	5
shin_2018_nb	kNN	5	0.32592592592592595	6
shin_2018_nb	ANN	1	0.30864197530864196	(8, 0.0001)
shin_2018_nb	ANN	2	0.3333333333333333	(8, 0.001)
shin_2018_nb	ANN	3	0.31851851851851853	(16, 0.01)
shin_2018_nb	ANN	4	0.37037037037037035	(64, 0.001)
shin_2018_nb	ANN	5	0.2962962962962963	(32, 0.01)
shin_2018_nb	CNN	1	0.4074074074074074	(16, 0.01)
shin_2018_nb	CNN	2	0.3037037037037037	(8, 0.001)
shin_2018_nb	CNN	3	0.3851851851851852	(4, 0.001)
shin_2018_nb	CNN	4	0.4148148148148148	(16, 0.01)
shin_2018_nb	CNN	5	0.45185185185185184	(32, 0.001)
shin_2018_nb	LSTM	1	0.3333333333333333	(4, 0.001)
shin_2018_nb	LSTM	2	0.362962962962963	(32, 0.001)
shin_2018_nb	LSTM	3	0.34074074074074073	(4, 0.0001)
shin_2018_nb	LSTM	4	0.37037037037037035	(16, 0.01)
shin_2018_nb	LSTM	5	0.3111111111111111	(8, 0.01)
shin_2018_wg	LDA	1	0.6111111111111112	None
shin_2018_wg	LDA	2	0.57	None
shin_2018_wg	LDA	3	0.5633333333333334	None
shin_2018_wg	LDA	4	0.6	None
shin_2018_wg	LDA	5	0.6333333333333333	None
shin_2018_wg	SVC	1	0.5916666666666667	0.1
shin_2018_wg	SVC	2	0.5766666666666667	0.01
shin_2018_wg	SVC	3	0.5766666666666667	1.0
shin_2018_wg	SVC	4	0.52	0.1
shin_2018_wg	SVC	5	0.5866666666666667	0.1
shin_2018_wg	kNN	1	0.5	9
shin_2018_wg	kNN	2	0.5266666666666666	7
shin_2018_wg	kNN	3	0.47333333333333333	5
shin_2018_wg	kNN	4	0.5266666666666666	9
shin_2018_wg	kNN	5	0.5533333333333333	3
shin_2018_wg	ANN	1	0.5916666666666667	(4, 0.0001)
shin_2018_wg	ANN	2	0.56	(4, 0.0001)
shin_2018_wg	ANN	3	0.5533333333333333	(8, 0.001)
shin_2018_wg	ANN	4	0.5166666666666667	(8, 0.0001)
shin_2018_wg	ANN	5	0.59	(4, 0.0001)
shin_2018_wg	CNN	1	0.6027777777777777	(4, 0.0001)
shin_2018_wg	CNN	2	0.57	(4, 0.0001)
shin_2018_wg	CNN	3	0.5733333333333334	(8, 0.0001)
shin_2018_wg	CNN	4	0.5866666666666667	(4, 0.0001)
shin_2018_wg	CNN	5	0.6	(8, 0.0001)
shin_2018_wg	LSTM	1	0.5777777777777777	(32, 1e-05)
shin_2018_wg	LSTM	2	0.5766666666666667	(16, 0.0001)
shin_2018_wg	LSTM	3	0.5933333333333334	(4, 1e-05)
shin_2018_wg	LSTM	4	0.5933333333333334	(32, 1e-05)
shin_2018_wg	LSTM	5	0.58	(8, 1e-05)
shin_2016_ma	LDA	1	0.5472222222222223	None
shin_2016_ma	LDA	2	0.5972222222222222	None
shin_2016_ma	LDA	3	0.5777777777777777	None
shin_2016_ma	LDA	4	0.5777777777777777	None
shin_2016_ma	LDA	5	0.6533333333333333	None
shin_2016_ma	SVC	1	0.5722222222222222	0.01
shin_2016_ma	SVC	2	0.5722222222222222	0.001
shin_2016_ma	SVC	3	0.5555555555555556	0.001
shin_2016_ma	SVC	4	0.5638888888888889	1.0
shin_2016_ma	SVC	5	0.6166666666666667	0.1
shin_2016_ma	kNN	1	0.5638888888888889	9
shin_2016_ma	kNN	2	0.5194444444444445	3
shin_2016_ma	kNN	3	0.5166666666666667	5
shin_2016_ma	kNN	4	0.5638888888888889	5
shin_2016_ma	kNN	5	0.56	3
shin_2016_ma	ANN	1	0.5916666666666667	(4, 0.01)
shin_2016_ma	ANN	2	0.5527777777777778	(4, 0.01)
shin_2016_ma	ANN	3	0.5361111111111111	(8, 0.01)
shin_2016_ma	ANN	4	0.5861111111111111	(16, 0.001)
shin_2016_ma	ANN	5	0.63	(16, 0.001)
shin_2016_ma	CNN	1	0.5833333333333334	(64, 0.001)
shin_2016_ma	CNN	2	0.6166666666666667	(64, 0.0001)
shin_2016_ma	CNN	3	0.5638888888888889	(64, 0.0001)
shin_2016_ma	CNN	4	0.6083333333333333	(32, 0.01)
shin_2016_ma	CNN	5	0.64	(4, 0.0001)
shin_2016_ma	LSTM	1	0.5805555555555556	(8, 1e-05)
shin_2016_ma	LSTM	2	0.5888888888888889	(8, 1e-05)
shin_2016_ma	LSTM	3	0.55	(32, 0.0001)
shin_2016_ma	LSTM	4	0.5972222222222222	(64, 0.0001)
shin_2016_ma	LSTM	5	0.6433333333333333	(4, 1e-05)
bak_2019_me	LDA	1	0.5844444444444444	None
bak_2019_me	LDA	2	0.4311111111111111	None
bak_2019_me	LDA	3	0.44222222222222224	None
bak_2019_me	LDA	4	0.5857461024498887	None
bak_2019_me	LDA	5	0.5478841870824054	None
bak_2019_me	SVC	1	0.5333333333333333	1.0
bak_2019_me	SVC	2	0.4222222222222222	1.0
bak_2019_me	SVC	3	0.4622222222222222	1.0
bak_2019_me	SVC	4	0.5545657015590201	1.0
bak_2019_me	SVC	5	0.49888641425389757	1.0
bak_2019_me	kNN	1	0.4288888888888889	7
bak_2019_me	kNN	2	0.37555555555555553	9
bak_2019_me	kNN	3	0.4	9
bak_2019_me	kNN	4	0.4053452115812918	7
bak_2019_me	kNN	5	0.42316258351893093	9
bak_2019_me	ANN	1	0.5022222222222222	(64, 0.01)
bak_2019_me	ANN	2	0.4577777777777778	(8, 0.01)
bak_2019_me	ANN	3	0.41555555555555557	(64, 0.01)
bak_2019_me	ANN	4	0.48997772828507796	(64, 0.01)
bak_2019_me	ANN	5	0.46993318485523383	(4, 0.01)
bak_2019_me	CNN	1	0.5244444444444445	(4, 0.0001)
bak_2019_me	CNN	2	0.4577777777777778	(4, 0.0001)
bak_2019_me	CNN	3	0.4488888888888889	(32, 0.001)
bak_2019_me	CNN	4	0.5612472160356348	(32, 0.001)
bak_2019_me	CNN	5	0.39420935412026725	(32, 0.001)
bak_2019_me	LSTM	1	0.5444444444444444	(64, 0.0001)
bak_2019_me	LSTM	2	0.47333333333333333	(64, 0.0001)
bak_2019_me	LSTM	3	0.4688888888888889	(32, 0.0001)
bak_2019_me	LSTM	4	0.5412026726057907	(64, 0.0001)
bak_2019_me	LSTM	5	0.5278396436525612	(64, 0.0001)
