# Supplementary material for: Benchmarking framework for machine learning classification from fNIRS data
Source: Front Neuroergon. 2023 Mar 3;4:994969. doi: 10.3389/fnrgo.2023.994969 (PMC10790918; doi:10.3389/fnrgo.2023.994969)
Supplement: Supplementary file 1 [file Data_Sheet_1.zip › supplementary/supplementary4_generalised_stats.md]

## Comparison of model accuracies to chance level

|Dataset|Model|Shapiro p-value|Test|Statistic|p-value|
|:---:|:---:|:---:|:---:|:---:|:---:|
|herff_2014_nb|LDA|0.4899463653564453|t-test|2.9938207967349926|0.020093109127712686|
|herff_2014_nb|SVC|0.2072593718767166|t-test|0.877058019307029|0.21498668974427465|
|herff_2014_nb|kNN|0.14592142403125763|t-test|1.0391689970706595|0.17870614156264145|
|herff_2014_nb|ANN|0.6070972681045532|t-test|-3.6742346141747673|0.9893441794356217|
|herff_2014_nb|CNN|0.691855788230896|t-test|1.7541160386140573|0.07713643553965836|
|herff_2014_nb|LSTM|0.4899463653564453|t-test|0.2721655269759083|0.39948292959638954|
|shin_2018_nb|LDA|0.31208550930023193|t-test|4.251461860806293|0.006571368994282828|
|shin_2018_nb|SVC|0.882083535194397|t-test|1.1500557235865425|0.1571006372598799|
|shin_2018_nb|kNN|0.8085471987724304|t-test|-1.3084242851737191|0.8695768998465015|
|shin_2018_nb|ANN|0.625751256942749|t-test|-0.618827032405581|0.715234159802722|
|shin_2018_nb|CNN|0.5029153227806091|t-test|2.4012009007506547|0.03712977490024915|
|shin_2018_nb|LSTM|0.7941433191299438|t-test|0.9754262200082686|0.1922905738314924|
|shin_2018_wg|LDA|0.6845399737358093|t-test|7.350158885796779|0.0009123393322144368|
|shin_2018_wg|SVC|0.03032771125435829|Wilcoxon|15.0|0.03125|
|shin_2018_wg|kNN|0.8139519691467285|t-test|1.1766968108290965|0.15227939234026885|
|shin_2018_wg|ANN|0.45108526945114136|t-test|4.523458134355945|0.005315117739317378|
|shin_2018_wg|CNN|0.3675421178340912|t-test|12.954577299504969|0.00010241651722182876|
|shin_2018_wg|LSTM|0.05381019413471222|t-test|22.410739807986115|1.1736905673614483e-05|
|shin_2016_ma|LDA|0.4924202263355255|t-test|5.153781290977441|0.003363426076796789|
|shin_2016_ma|SVC|0.09528974443674088|t-test|7.180751131545138|0.000996043514179128|
|shin_2016_ma|kNN|0.024378450587391853|Wilcoxon|15.0|0.03125|
|shin_2016_ma|ANN|0.8447097539901733|t-test|4.855794774170136|0.004152256688115199|
|shin_2016_ma|CNN|0.9472280144691467|t-test|7.745028326800661|0.0007485842652922111|
|shin_2016_ma|LSTM|0.7756508588790894|t-test|6.088153004543417|0.0018400998868408052|
|bak_2019_me|LDA|0.09861255437135696|t-test|5.431554260606959|0.002787063650198453|
|bak_2019_me|SVC|0.8709147572517395|t-test|6.739662504868298|0.0012629091304090948|
|bak_2019_me|kNN|0.7095191478729248|t-test|7.765227033574014|0.0007412280966262435|
|bak_2019_me|ANN|0.7220593094825745|t-test|8.908702105314907|0.0004387687955997972|
|bak_2019_me|CNN|0.8237309455871582|t-test|4.886711438573136|0.004060624145117597|
|bak_2019_me|LSTM|0.08976539969444275|t-test|10.716090065399849|0.00021486938869852217|


## Comparison of model accuracies to each other

|Dataset|Bartlett p-value|Test|Statistic|p-value|
|:---:|:---:|:---:|:---:|:---:|
|herff_2014_nb|0.45548834313438413|ANOVA|3.100424328147099|0.026796623383643473|
|shin_2018_nb|0.5932236116782634|ANOVA|4.227704631641737|0.006740333896148454|
|shin_2018_wg|0.20921187458795576|Kruskal|13.25049063336307|0.021141130980571892|
|shin_2016_ma|0.9075023956095284|Kruskal|8.534969872796243|0.12911321960871813|
|bak_2019_me|0.21036937838326747|ANOVA|3.0858003116504658|0.027302608718660446|
