# Supplementary material for: Benchmarking framework for machine learning classification from fNIRS data
Source: Front Neuroergon. 2023 Mar 3;4:994969. doi: 10.3389/fnrgo.2023.994969 (PMC10790918; doi:10.3389/fnrgo.2023.994969)
Supplement: Supplementary file 1 [file Data_Sheet_1.zip › supplementary/supplementary5_sliding_hyperparameters.csv]

dataset	model	fold	accuracy	hyperparameters
herff_2014_nb	LDA	1	0.36	None
herff_2014_nb	LDA	2	0.38333333333333336	None
herff_2014_nb	LDA	3	0.39666666666666667	None
herff_2014_nb	LDA	4	0.39	None
herff_2014_nb	LDA	5	0.39666666666666667	None
herff_2014_nb	SVC	1	0.28	0.1
herff_2014_nb	SVC	2	0.33666666666666667	0.01
herff_2014_nb	SVC	3	0.36	1.0
herff_2014_nb	SVC	4	0.38	1.0
herff_2014_nb	SVC	5	0.2866666666666667	0.001
herff_2014_nb	kNN	1	0.32666666666666666	9
herff_2014_nb	kNN	2	0.33666666666666667	9
herff_2014_nb	kNN	3	0.3466666666666667	9
herff_2014_nb	kNN	4	0.38333333333333336	1
herff_2014_nb	kNN	5	0.33666666666666667	8
herff_2014_nb	ANN	1	0.35333333333333333	(4, 0.01)
herff_2014_nb	ANN	2	0.29	(32, 0.001)
herff_2014_nb	ANN	3	0.36666666666666664	(16, 0.01)
herff_2014_nb	ANN	4	0.32	(32, 0.01)
herff_2014_nb	ANN	5	0.35	(64, 0.01)
shin_2018_nb	LDA	1	0.36049382716049383	None
shin_2018_nb	LDA	2	0.38074074074074077	None
shin_2018_nb	LDA	3	0.36148148148148146	None
shin_2018_nb	LDA	4	0.36148148148148146	None
shin_2018_nb	LDA	5	0.3362962962962963	None
shin_2018_nb	SVC	1	0.3419753086419753	0.01
shin_2018_nb	SVC	2	0.38814814814814813	0.1
shin_2018_nb	SVC	3	0.3585185185185185	0.1
shin_2018_nb	SVC	4	0.35703703703703704	1.0
shin_2018_nb	SVC	5	0.3244444444444444	1.0
shin_2018_nb	kNN	1	0.3567901234567901	1
shin_2018_nb	kNN	2	0.33925925925925926	1
shin_2018_nb	kNN	3	0.3274074074074074	7
shin_2018_nb	kNN	4	0.3437037037037037	2
shin_2018_nb	kNN	5	0.32	1
shin_2018_nb	ANN	1	0.32469135802469135	(64, 0.0001)
shin_2018_nb	ANN	2	0.39111111111111113	(4, 0.0001)
shin_2018_nb	ANN	3	0.3496296296296296	(16, 0.001)
shin_2018_nb	ANN	4	0.3718518518518519	(16, 0.01)
shin_2018_nb	ANN	5	0.3451851851851852	(16, 0.001)
shin_2018_wg	LDA	1	0.5788888888888889	None
shin_2018_wg	LDA	2	0.568	None
shin_2018_wg	LDA	3	0.5653333333333334	None
shin_2018_wg	LDA	4	0.54	None
shin_2018_wg	LDA	5	0.586	None
shin_2018_wg	SVC	1	0.5611111111111111	0.001
shin_2018_wg	SVC	2	0.5606666666666666	0.01
shin_2018_wg	SVC	3	0.558	1.0
shin_2018_wg	SVC	4	0.5193333333333333	0.01
shin_2018_wg	SVC	5	0.5753333333333334	0.001
shin_2018_wg	kNN	1	0.5138888888888888	4
shin_2018_wg	kNN	2	0.5113333333333333	9
shin_2018_wg	kNN	3	0.5326666666666666	5
shin_2018_wg	kNN	4	0.5086666666666667	7
shin_2018_wg	kNN	5	0.5173333333333333	9
shin_2018_wg	ANN	1	0.5638888888888889	(4, 1e-05)
shin_2018_wg	ANN	2	0.5653333333333334	(8, 0.0001)
shin_2018_wg	ANN	3	0.5593333333333333	(8, 0.0001)
shin_2018_wg	ANN	4	0.5253333333333333	(32, 0.0001)
shin_2018_wg	ANN	5	0.576	(4, 0.0001)
shin_2016_ma	LDA	1	0.5083333333333333	None
shin_2016_ma	LDA	2	0.5527777777777778	None
shin_2016_ma	LDA	3	0.55	None
shin_2016_ma	LDA	4	0.6011111111111112	None
shin_2016_ma	LDA	5	0.606	None
shin_2016_ma	SVC	1	0.5388888888888889	0.01
shin_2016_ma	SVC	2	0.5455555555555556	0.001
shin_2016_ma	SVC	3	0.5555555555555556	0.01
shin_2016_ma	SVC	4	0.5977777777777777	1.0
shin_2016_ma	SVC	5	0.6086666666666667	1.0
shin_2016_ma	kNN	1	0.5177777777777778	5
shin_2016_ma	kNN	2	0.5366666666666666	5
shin_2016_ma	kNN	3	0.5061111111111111	9
shin_2016_ma	kNN	4	0.5111111111111111	7
shin_2016_ma	kNN	5	0.5126666666666667	8
shin_2016_ma	ANN	1	0.53	(4, 0.0001)
shin_2016_ma	ANN	2	0.565	(16, 0.0001)
shin_2016_ma	ANN	3	0.5544444444444444	(8, 0.01)
shin_2016_ma	ANN	4	0.5644444444444444	(4, 0.001)
shin_2016_ma	ANN	5	0.6046666666666667	(16, 0.001)
bak_2019_me	LDA	1	0.4488888888888889	None
bak_2019_me	LDA	2	0.3884444444444444	None
bak_2019_me	LDA	3	0.4088888888888889	None
bak_2019_me	LDA	4	0.4485523385300668	None
bak_2019_me	LDA	5	0.4418708240534521	None
bak_2019_me	SVC	1	0.44266666666666665	1.0
bak_2019_me	SVC	2	0.39022222222222225	1.0
bak_2019_me	SVC	3	0.4062222222222222	1.0
bak_2019_me	SVC	4	0.4463251670378619	1.0
bak_2019_me	SVC	5	0.444543429844098	1.0
bak_2019_me	kNN	1	0.38177777777777777	8
bak_2019_me	kNN	2	0.36	9
bak_2019_me	kNN	3	0.3751111111111111	9
bak_2019_me	kNN	4	0.37861915367483295	8
bak_2019_me	kNN	5	0.38530066815144765	8
bak_2019_me	ANN	1	0.43244444444444446	(8, 0.001)
bak_2019_me	ANN	2	0.3897777777777778	(32, 0.001)
bak_2019_me	ANN	3	0.39955555555555555	(4, 0.0001)
bak_2019_me	ANN	4	0.42850779510022274	(64, 0.001)
bak_2019_me	ANN	5	0.4365256124721604	(8, 0.0001)
