# Supplementary material for: Benchmarking framework for machine learning classification from fNIRS data
Source: Front Neuroergon. 2023 Mar 3;4:994969. doi: 10.3389/fnrgo.2023.994969 (PMC10790918; doi:10.3389/fnrgo.2023.994969)
Supplement: Supplementary file 1 [file Data_Sheet_1.zip › supplementary/supplementary6_sliding_stats.md]

## Comparison of model accuracies to chance level

|Dataset|Model|Shapiro p-value|Test|Statistic|p-value|
|:---:|:---:|:---:|:---:|:---:|:---:|
|herff_2014_nb|LDA|0.12382272630929947|t-test|7.648529270389189|0.0007850002253538004|
|herff_2014_nb|SVC|0.4473952054977417|t-test|-0.23610414007420902|0.5875256227020604|
|herff_2014_nb|kNN|0.13195881247520447|t-test|1.285369173834302|0.1340182394341087|
|herff_2014_nb|ANN|0.4916624128818512|t-test|0.19323446015854703|0.4280953014861014|
|shin_2018_nb|LDA|0.35571345686912537|t-test|3.791600675918023|0.009621158564202086|
|shin_2018_nb|SVC|0.8731955885887146|t-test|1.9666593790639855|0.06031515469418071|
|shin_2018_nb|kNN|0.9371510744094849|t-test|0.6394270834691786|0.27866413402063267|
|shin_2018_nb|ANN|0.9138481616973877|t-test|2.023300463498084|0.05653592154249512|
|shin_2018_wg|LDA|0.5895457863807678|t-test|8.615040668301154|0.0004989476426601956|
|shin_2018_wg|SVC|0.11138898134231567|t-test|5.844619274861724|0.0021367749282046877|
|shin_2018_wg|kNN|0.19170069694519043|t-test|3.9736842105263257|0.00824392304787112|
|shin_2018_wg|ANN|0.14594502747058868|t-test|6.736723421265638|0.0012649650427561275|
|shin_2016_ma|LDA|0.4645285904407501|t-test|3.513823452687899|0.012293400399444905|
|shin_2016_ma|SVC|0.23354341089725494|t-test|4.876198352144183|0.0040915046793756175|
|shin_2016_ma|kNN|0.2241838425397873|t-test|3.1894416453695484|0.01661696978163195|
|shin_2016_ma|ANN|0.6522833704948425|t-test|5.289217791088431|0.0030658660534888236|
|bak_2019_me|LDA|0.14104820787906647|t-test|7.70202114540775|0.0007645501312148868|
|bak_2019_me|SVC|0.0815780982375145|t-test|7.966341692576625|0.0006726467105948057|
|bak_2019_me|kNN|0.3346262574195862|t-test|9.78179086838444|0.00030604035258432756|
|bak_2019_me|ANN|0.18467845022678375|t-test|8.865032398972653|0.0004471245698077436|


## Comparison of model accuracies to each other

|Dataset|Bartlett p-value|Test|Statistic|p-value|
|:---:|:---:|:---:|:---:|:---:|
|herff_2014_nb|0.23686813854725813|ANOVA|3.5182004089979597|0.039445972886142294|
|shin_2018_nb|0.6310946251054532|ANOVA|1.2109306843590775|0.3377759494932859|
|shin_2018_wg|0.5232492858958242|ANOVA|8.277350612421667|0.0014973783736125484|
|shin_2016_ma|0.20439516837856486|ANOVA|3.4107330733213814|0.04318163870814453|
|bak_2019_me|0.30965132715617116|ANOVA|5.911964927642944|0.006494561881125245|
