# Supplementary material for: Benchmarking framework for machine learning classification from fNIRS data
Source: Front Neuroergon. 2023 Mar 3;4:994969. doi: 10.3389/fnrgo.2023.994969 (PMC10790918; doi:10.3389/fnrgo.2023.994969)
Supplement: Supplementary file 1 [file Data_Sheet_1.zip › supplementary/supplementary7_personalised_stats.md]

## Comparison of model accuracies to chance level

|Dataset|Subject|Model|Shapiro p-value|Test|p-value|
|:---:|:---:|:---:|:---:|:---:|:---:|
|herff_2014_nb|1|LDA|0.31404030323028564|t-test|0.31065414751874854|
|herff_2014_nb|1|SVC|0.006469968240708113|Wilcoxon|0.9583677416682248|
|herff_2014_nb|1|kNN|0.3254301846027374|t-test|0.9829452884162952|
|herff_2014_nb|1|ANN|0.00013097851478960365|Wilcoxon|0.15865525393145707|
|herff_2014_nb|1|CNN|1.0|t-test|nan|
|herff_2014_nb|1|LSTM|1.0|t-test|nan|
|herff_2014_nb|2|LDA|0.1458437591791153|t-test|0.4999999999999998|
|herff_2014_nb|2|SVC|0.8139530420303345|t-test|0.7616896663635794|
|herff_2014_nb|2|kNN|0.006469968240708113|Wilcoxon|0.0416322583317752|
|herff_2014_nb|2|ANN|0.006469998508691788|Wilcoxon|0.9213503964748575|
|herff_2014_nb|2|CNN|0.00013097851478960365|Wilcoxon|0.8413447460685429|
|herff_2014_nb|2|LSTM|0.1458437591791153|t-test|0.5|
|herff_2014_nb|3|LDA|0.08569223433732986|t-test|0.7868413960298156|
|herff_2014_nb|3|SVC|0.8139530420303345|t-test|0.1522793923402675|
|herff_2014_nb|3|kNN|0.20062373578548431|t-test|0.1869504831500295|
|herff_2014_nb|3|ANN|1.0|t-test|nan|
|herff_2014_nb|3|CNN|0.4211494028568268|t-test|0.37443422501176327|
|herff_2014_nb|3|LSTM|0.11850956827402115|t-test|0.04450467125004278|
|herff_2014_nb|4|LDA|0.006469968240708113|Wilcoxon|0.40625|
|herff_2014_nb|4|SVC|0.3254301846027374|t-test|0.5|
|herff_2014_nb|4|kNN|0.3140396773815155|t-test|0.01633896166840148|
|herff_2014_nb|4|ANN|1.0|t-test|nan|
|herff_2014_nb|4|CNN|0.006469998508691788|Wilcoxon|0.07864960352514251|
|herff_2014_nb|4|LSTM|0.8139519691467285|t-test|0.025802978905587377|
|herff_2014_nb|5|LDA|0.3140396773815155|t-test|0.016338961668401486|
|herff_2014_nb|5|SVC|0.006469998508691788|Wilcoxon|0.07864960352514251|
|herff_2014_nb|5|kNN|0.31404030323028564|t-test|0.049650341606863435|
|herff_2014_nb|5|ANN|0.4211485683917999|t-test|0.05435047566246168|
|herff_2014_nb|5|CNN|0.31404030323028564|t-test|0.31065414751874887|
|herff_2014_nb|5|LSTM|0.00013097851478960365|Wilcoxon|0.8413447460685429|
|herff_2014_nb|6|LDA|0.04595423862338066|Wilcoxon|0.9101437525605001|
|herff_2014_nb|6|SVC|0.8139519691467285|t-test|0.23831033363642057|
|herff_2014_nb|6|kNN|0.006469968240708113|Wilcoxon|0.0416322583317752|
|herff_2014_nb|6|ANN|0.31404030323028564|t-test|0.04965034160686339|
|herff_2014_nb|6|CNN|0.11851008981466293|t-test|0.5|
|herff_2014_nb|6|LSTM|0.006469998508691788|Wilcoxon|0.9213503964748575|
|herff_2014_nb|7|LDA|0.04595423862338066|Wilcoxon|0.15865525393145707|
|herff_2014_nb|7|SVC|0.11851008981466293|t-test|0.4999999999999997|
|herff_2014_nb|7|kNN|0.006469998508691788|Wilcoxon|0.9213503964748575|
|herff_2014_nb|7|ANN|1.0|t-test|nan|
|herff_2014_nb|7|CNN|0.00013097851478960365|Wilcoxon|0.8413447460685429|
|herff_2014_nb|7|LSTM|0.006469998508691788|Wilcoxon|0.07864960352514251|
|herff_2014_nb|8|LDA|0.042198531329631805|Wilcoxon|0.40625|
|herff_2014_nb|8|SVC|0.4211494028568268|t-test|0.37443422501176327|
|herff_2014_nb|8|kNN|0.8139519691467285|t-test|0.23831033363642057|
|herff_2014_nb|8|ANN|1.0|t-test|nan|
|herff_2014_nb|8|CNN|0.00013097851478960365|Wilcoxon|0.15865525393145707|
|herff_2014_nb|8|LSTM|0.04595423862338066|Wilcoxon|0.9101437525605001|
|herff_2014_nb|9|LDA|0.021380767226219177|Wilcoxon|0.08985624743949988|
|herff_2014_nb|9|SVC|0.006469968240708113|Wilcoxon|0.0416322583317752|
|herff_2014_nb|9|kNN|0.006469998508691788|Wilcoxon|0.9213503964748575|
|herff_2014_nb|9|ANN|0.006469968240708113|Wilcoxon|0.0416322583317752|
|herff_2014_nb|9|CNN|0.00013097851478960365|Wilcoxon|0.15865525393145707|
|herff_2014_nb|9|LSTM|0.31404030323028564|t-test|0.31065414751874865|
|herff_2014_nb|10|LDA|0.8139530420303345|t-test|0.7616896663635794|
|herff_2014_nb|10|SVC|0.31404030323028564|t-test|0.6893458524812515|
|herff_2014_nb|10|kNN|0.04595423862338066|Wilcoxon|0.9101437525605001|
|herff_2014_nb|10|ANN|1.0|t-test|nan|
|herff_2014_nb|10|CNN|0.006469998508691788|Wilcoxon|0.07864960352514251|
|herff_2014_nb|10|LSTM|0.00013097851478960365|Wilcoxon|0.8413447460685429|
|shin_2018_nb|1|LDA|0.20062334835529327|t-test|0.8130495168499705|
|shin_2018_nb|1|SVC|0.21988080441951752|t-test|0.9099240862210922|
|shin_2018_nb|1|kNN|0.0019315561512485147|Wilcoxon|0.78125|
|shin_2018_nb|1|ANN|0.2840782105922699|t-test|0.5553741174428487|
|shin_2018_nb|1|CNN|0.45539411902427673|t-test|0.5428979407838421|
|shin_2018_nb|1|LSTM|0.22327327728271484|t-test|0.8005175312306|
|shin_2018_nb|2|LDA|0.21988080441951752|t-test|0.9099240862210922|
|shin_2018_nb|2|SVC|0.1427493691444397|t-test|0.7109531973261731|
|shin_2018_nb|2|kNN|0.633993923664093|t-test|0.4678931789514291|
|shin_2018_nb|2|ANN|0.20062334835529327|t-test|0.8130495168499705|
|shin_2018_nb|2|CNN|0.20062334835529327|t-test|0.8130495168499705|
|shin_2018_nb|2|LSTM|0.006469968240708113|Wilcoxon|0.9583677416682248|
|shin_2018_nb|3|LDA|0.9311527013778687|t-test|0.26598008517853267|
|shin_2018_nb|3|SVC|0.08569223433732986|t-test|0.35712154524532436|
|shin_2018_nb|3|kNN|0.5905020236968994|t-test|0.1669819866490076|
|shin_2018_nb|3|ANN|0.6070982813835144|t-test|0.2866961269126778|
|shin_2018_nb|3|CNN|0.20062334835529327|t-test|0.8130495168499705|
|shin_2018_nb|3|LSTM|0.23626375198364258|t-test|0.06050195970517646|
|shin_2018_nb|4|LDA|0.45539411902427673|t-test|0.5428979407838425|
|shin_2018_nb|4|SVC|0.006469968240708113|Wilcoxon|0.0416322583317752|
|shin_2018_nb|4|kNN|0.01416489016264677|Wilcoxon|0.3527284930556367|
|shin_2018_nb|4|ANN|0.05705355107784271|t-test|0.060501959705176515|
|shin_2018_nb|4|CNN|0.735469400882721|t-test|0.2685702239030829|
|shin_2018_nb|4|LSTM|0.747101902961731|t-test|0.10244507331895243|
|shin_2018_nb|5|LDA|0.01963995210826397|Wilcoxon|0.6436490716709108|
|shin_2018_nb|5|SVC|0.2940696179866791|t-test|0.8380295845040786|
|shin_2018_nb|5|kNN|0.633993923664093|t-test|0.46789317895142885|
|shin_2018_nb|5|ANN|0.14584408700466156|t-test|0.49999999999999944|
|shin_2018_nb|5|CNN|0.14584408700466156|t-test|0.5|
|shin_2018_nb|5|LSTM|0.14584408700466156|t-test|0.5|
|shin_2018_nb|6|LDA|0.742874026298523|t-test|0.4459205811268622|
|shin_2018_nb|6|SVC|0.05705367401242256|t-test|0.012544500666313777|
|shin_2018_nb|6|kNN|0.9924072027206421|t-test|0.1727619352858624|
|shin_2018_nb|6|ANN|0.23841702938079834|t-test|0.02568721542218407|
|shin_2018_nb|6|CNN|0.45539411902427673|t-test|0.5428979407838421|
|shin_2018_nb|6|LSTM|0.6274730563163757|t-test|0.30021223977089917|
|shin_2018_nb|7|LDA|0.08220028132200241|t-test|0.5|
|shin_2018_nb|7|SVC|0.647351861000061|t-test|0.4025829412767183|
|shin_2018_nb|7|kNN|0.006469968240708113|Wilcoxon|0.40625|
|shin_2018_nb|7|ANN|0.735469400882721|t-test|0.2685702239030829|
|shin_2018_nb|7|CNN|0.14584408700466156|t-test|0.49999999999999944|
|shin_2018_nb|7|LSTM|0.6033501625061035|t-test|0.0360460542631547|
|shin_2018_nb|8|LDA|0.07893650978803635|t-test|0.8736308290733114|
|shin_2018_nb|8|SVC|0.14584408700466156|t-test|0.5|
|shin_2018_nb|8|kNN|0.45539411902427673|t-test|0.5428979407838421|
|shin_2018_nb|8|ANN|0.6070982813835144|t-test|0.2866961269126778|
|shin_2018_nb|8|CNN|0.181776225566864|t-test|0.731429776096917|
|shin_2018_nb|8|LSTM|0.20062334835529327|t-test|0.8130495168499705|
|shin_2018_nb|9|LDA|0.9924072027206421|t-test|0.1727619352858624|
|shin_2018_nb|9|SVC|0.00717960437759757|Wilcoxon|0.96875|
|shin_2018_nb|9|kNN|0.035426270216703415|Wilcoxon|0.96875|
|shin_2018_nb|9|ANN|0.026638630777597427|Wilcoxon|0.90625|
|shin_2018_nb|9|CNN|0.803700864315033|t-test|0.7475468399418718|
|shin_2018_nb|9|LSTM|0.20062334835529327|t-test|0.8130495168499705|
|shin_2018_nb|10|LDA|0.735469400882721|t-test|0.2685702239030829|
|shin_2018_nb|10|SVC|0.00717960437759757|Wilcoxon|0.96875|
|shin_2018_nb|10|kNN|0.9847264289855957|t-test|0.6196743120817096|
|shin_2018_nb|10|ANN|0.14584408700466156|t-test|0.49999999999999944|
|shin_2018_nb|10|CNN|0.20062334835529327|t-test|0.8130495168499705|
|shin_2018_nb|10|LSTM|0.9102963805198669|t-test|0.5234184460510037|
|shin_2018_nb|11|LDA|0.9305310845375061|t-test|0.35199999999999987|
|shin_2018_nb|11|SVC|0.9277113676071167|t-test|0.30042238736590565|
|shin_2018_nb|11|kNN|0.5471348166465759|t-test|0.3803256879182902|
|shin_2018_nb|11|ANN|0.45539411902427673|t-test|0.5428979407838425|
|shin_2018_nb|11|CNN|0.45539411902427673|t-test|0.5428979407838421|
|shin_2018_nb|11|LSTM|0.012082480825483799|Wilcoxon|0.5|
|shin_2018_nb|12|LDA|0.6070982813835144|t-test|0.28669612691267754|
|shin_2018_nb|12|SVC|0.735469400882721|t-test|0.26857022390308305|
|shin_2018_nb|12|kNN|0.039634108543395996|Wilcoxon|0.6472715069443633|
|shin_2018_nb|12|ANN|0.20062334835529327|t-test|0.8130495168499705|
|shin_2018_nb|12|CNN|0.4658436179161072|t-test|0.27007322425285474|
|shin_2018_nb|12|LSTM|0.735469400882721|t-test|0.26857022390308305|
|shin_2018_nb|13|LDA|0.2717289924621582|t-test|0.551368870326215|
|shin_2018_nb|13|SVC|0.8371412754058838|t-test|0.6905874498448885|
|shin_2018_nb|13|kNN|0.5122657418251038|t-test|0.49999999999999983|
|shin_2018_nb|13|ANN|0.08569223433732986|t-test|0.35712154524532436|
|shin_2018_nb|13|CNN|0.181776225566864|t-test|0.731429776096917|
|shin_2018_nb|13|LSTM|0.01416489016264677|Wilcoxon|0.3527284930556367|
|shin_2018_nb|14|LDA|0.997074544429779|t-test|0.08721153111943589|
|shin_2018_nb|14|SVC|0.21988080441951752|t-test|0.9099240862210923|
|shin_2018_nb|14|kNN|0.14584408700466156|t-test|0.5|
|shin_2018_nb|14|ANN|0.14584408700466156|t-test|0.49999999999999944|
|shin_2018_nb|14|CNN|0.20062334835529327|t-test|0.8130495168499705|
|shin_2018_nb|14|LSTM|0.20062334835529327|t-test|0.8130495168499705|
|shin_2018_nb|15|LDA|0.735469400882721|t-test|0.2685702239030829|
|shin_2018_nb|15|SVC|0.735469400882721|t-test|0.26857022390308316|
|shin_2018_nb|15|kNN|0.4924812912940979|t-test|0.09544518331698705|
|shin_2018_nb|15|ANN|0.01779148168861866|Wilcoxon|0.02939086067767943|
|shin_2018_nb|15|CNN|0.45539411902427673|t-test|0.5428979407838421|
|shin_2018_nb|15|LSTM|0.29459571838378906|t-test|0.10514769155917343|
|shin_2018_nb|16|LDA|0.6761380434036255|t-test|0.7202214024110964|
|shin_2018_nb|16|SVC|0.9520306587219238|t-test|0.435871720116618|
|shin_2018_nb|16|kNN|0.4924812912940979|t-test|0.09544518331698705|
|shin_2018_nb|16|ANN|0.181776225566864|t-test|0.731429776096917|
|shin_2018_nb|16|CNN|0.05367584526538849|t-test|0.08890390417811067|
|shin_2018_nb|16|LSTM|0.537315845489502|t-test|0.21498668974427465|
|shin_2018_nb|17|LDA|0.735469400882721|t-test|0.26857022390308316|
|shin_2018_nb|17|SVC|0.6723028421401978|t-test|0.16427469852090498|
|shin_2018_nb|17|kNN|0.6070982813835144|t-test|0.28669612691267754|
|shin_2018_nb|17|ANN|0.7416992783546448|t-test|0.14106767274281493|
|shin_2018_nb|17|CNN|0.2940696179866791|t-test|0.8380295845040786|
|shin_2018_nb|17|LSTM|0.14584369957447052|t-test|0.5|
|shin_2018_nb|18|LDA|0.23841702938079834|t-test|0.02568721542218407|
|shin_2018_nb|18|SVC|0.6033492088317871|t-test|0.004605212321603142|
|shin_2018_nb|18|kNN|0.8218950629234314|t-test|0.09213959813387718|
|shin_2018_nb|18|ANN|0.08220028132200241|t-test|0.5|
|shin_2018_nb|18|CNN|0.14584408700466156|t-test|0.49999999999999944|
|shin_2018_nb|18|LSTM|0.43993979692459106|t-test|0.3641474240739464|
|shin_2018_nb|19|LDA|0.6761380434036255|t-test|0.7202214024110964|
|shin_2018_nb|19|SVC|0.23626412451267242|t-test|0.9394980402948234|
|shin_2018_nb|19|kNN|0.23626412451267242|t-test|0.9394980402948234|
|shin_2018_nb|19|ANN|0.14584408700466156|t-test|0.49999999999999944|
|shin_2018_nb|19|CNN|0.006469968240708113|Wilcoxon|0.9583677416682248|
|shin_2018_nb|19|LSTM|0.2940696179866791|t-test|0.8380295845040786|
|shin_2018_nb|20|LDA|0.34076744318008423|t-test|0.579918262312896|
|shin_2018_nb|20|SVC|0.23626412451267242|t-test|0.9394980402948234|
|shin_2018_nb|20|kNN|0.04219869151711464|Wilcoxon|0.934714990942132|
|shin_2018_nb|20|ANN|0.14584408700466156|t-test|0.49999999999999944|
|shin_2018_nb|20|CNN|0.9924072027206421|t-test|0.17276193528586256|
|shin_2018_nb|20|LSTM|0.14584408700466156|t-test|0.49999999999999944|
|shin_2018_nb|21|LDA|0.32901522517204285|t-test|0.8356384839650144|
|shin_2018_nb|21|SVC|0.9219532012939453|t-test|0.15634734640932385|
|shin_2018_nb|21|kNN|0.09078553318977356|t-test|0.2543107033144147|
|shin_2018_nb|21|ANN|0.007801908999681473|Wilcoxon|0.0625|
|shin_2018_nb|21|CNN|0.2006233036518097|t-test|0.18695048315002952|
|shin_2018_nb|21|LSTM|0.34501513838768005|t-test|0.05486835879121115|
|shin_2018_nb|22|LDA|0.803700864315033|t-test|0.007689161473327615|
|shin_2018_nb|22|SVC|0.21988080441951752|t-test|0.9099240862210922|
|shin_2018_nb|22|kNN|0.181776225566864|t-test|0.731429776096917|
|shin_2018_nb|22|ANN|0.181776225566864|t-test|0.731429776096917|
|shin_2018_nb|22|CNN|0.20062334835529327|t-test|0.8130495168499705|
|shin_2018_nb|22|LSTM|0.6852960586547852|t-test|0.9024310412069733|
|shin_2018_nb|23|LDA|0.5430081486701965|t-test|0.329263567246522|
|shin_2018_nb|23|SVC|0.2717289924621582|t-test|0.9776732751155812|
|shin_2018_nb|23|kNN|0.5434120893478394|t-test|0.5|
|shin_2018_nb|23|ANN|0.735469400882721|t-test|0.2685702239030829|
|shin_2018_nb|23|CNN|0.07434261590242386|t-test|0.6503591915749295|
|shin_2018_nb|23|LSTM|0.21773552894592285|t-test|0.3508103080682662|
|shin_2018_nb|24|LDA|0.006469990126788616|Wilcoxon|0.03125|
|shin_2018_nb|24|SVC|0.20062334835529327|t-test|0.8130495168499705|
|shin_2018_nb|24|kNN|0.5430081486701965|t-test|0.329263567246522|
|shin_2018_nb|24|ANN|0.57920241355896|t-test|0.9537458136638184|
|shin_2018_nb|24|CNN|0.20062334835529327|t-test|0.8130495168499705|
|shin_2018_nb|24|LSTM|0.6070982813835144|t-test|0.28669612691267754|
|shin_2018_nb|25|LDA|0.7241143584251404|t-test|0.5|
|shin_2018_nb|25|SVC|0.8789322972297668|t-test|0.8230197178667954|
|shin_2018_nb|25|kNN|0.32901522517204285|t-test|0.8356384839650144|
|shin_2018_nb|25|ANN|0.20062334835529327|t-test|0.8130495168499705|
|shin_2018_nb|25|CNN|0.20062334835529327|t-test|0.8130495168499705|
|shin_2018_nb|25|LSTM|0.14584369957447052|t-test|0.4999999999999997|
|shin_2018_nb|26|LDA|0.735469400882721|t-test|0.26857022390308305|
|shin_2018_nb|26|SVC|0.8553216457366943|t-test|0.9106044091470784|
|shin_2018_nb|26|kNN|0.8553216457366943|t-test|0.9106044091470784|
|shin_2018_nb|26|ANN|0.22327327728271484|t-test|0.8005175312306|
|shin_2018_nb|26|CNN|0.8553216457366943|t-test|0.9106044091470784|
|shin_2018_nb|26|LSTM|0.12242113798856735|t-test|0.5290691742152817|
|shin_2018_wg|1|LDA|0.7583121657371521|t-test|0.33508998665939005|
|shin_2018_wg|1|SVC|0.2538464665412903|t-test|0.2505846837100818|
|shin_2018_wg|1|kNN|0.42115017771720886|t-test|0.37443422501176366|
|shin_2018_wg|1|ANN|0.4924823045730591|t-test|0.21315860397018407|
|shin_2018_wg|1|CNN|0.006469968240708113|Wilcoxon|0.0416322583317752|
|shin_2018_wg|1|LSTM|0.22297491133213043|t-test|0.05226999988918767|
|shin_2018_wg|2|LDA|0.6070982813835144|t-test|0.2866961269126776|
|shin_2018_wg|2|SVC|0.021380729973316193|Wilcoxon|0.0625|
|shin_2018_wg|2|kNN|0.08569223433732986|t-test|0.7064751801064718|
|shin_2018_wg|2|ANN|0.021380767226219177|Wilcoxon|0.08985624743949988|
|shin_2018_wg|2|CNN|0.7583121657371521|t-test|0.7354333498090708|
|shin_2018_wg|2|LSTM|0.4899463653564453|t-test|0.6005170704036109|
|shin_2018_wg|3|LDA|0.006469968240708113|Wilcoxon|0.03125|
|shin_2018_wg|3|SVC|0.3140389621257782|t-test|0.9957095406390376|
|shin_2018_wg|3|kNN|0.00013097851478960365|Wilcoxon|0.15865525393145707|
|shin_2018_wg|3|ANN|0.25670722126960754|t-test|0.6412858200427561|
|shin_2018_wg|3|CNN|0.006469990126788616|Wilcoxon|0.9583677416682248|
|shin_2018_wg|3|LSTM|0.3254301846027374|t-test|0.5|
|shin_2018_wg|4|LDA|0.22792039811611176|t-test|0.4270398516890856|
|shin_2018_wg|4|SVC|0.14584380388259888|t-test|0.5|
|shin_2018_wg|4|kNN|0.9402929544448853|t-test|0.18133079665304203|
|shin_2018_wg|4|ANN|0.3140396773815155|t-test|0.04965034160686339|
|shin_2018_wg|4|CNN|0.009761171415448189|Wilcoxon|0.03125|
|shin_2018_wg|4|LSTM|0.04595433175563812|Wilcoxon|0.0652850090578681|
|shin_2018_wg|5|LDA|0.6786479353904724|t-test|0.22280719412430636|
|shin_2018_wg|5|SVC|0.9796154499053955|t-test|0.3786141749687448|
|shin_2018_wg|5|kNN|0.4924831688404083|t-test|0.29352481989352763|
|shin_2018_wg|5|ANN|0.04354271665215492|Wilcoxon|0.3125|
|shin_2018_wg|5|CNN|0.00013097790360916406|Wilcoxon|0.15865525393145707|
|shin_2018_wg|5|LSTM|0.4531611204147339|t-test|0.14900740586560512|
|shin_2018_wg|6|LDA|0.898902952671051|t-test|0.5697351421814497|
|shin_2018_wg|6|SVC|0.8139530420303345|t-test|0.9741970210944126|
|shin_2018_wg|6|kNN|0.07066869735717773|t-test|0.30358378885641835|
|shin_2018_wg|6|ANN|0.4211494028568268|t-test|0.6255657749882363|
|shin_2018_wg|6|CNN|0.045954469591379166|Wilcoxon|0.9101437525605001|
|shin_2018_wg|6|LSTM|0.006469968240708113|Wilcoxon|0.0416322583317752|
|shin_2018_wg|7|LDA|0.48994722962379456|t-test|0.08890390417811077|
|shin_2018_wg|7|SVC|0.4924823045730591|t-test|0.053969411146138214|
|shin_2018_wg|7|kNN|0.021380729973316193|Wilcoxon|0.0625|
|shin_2018_wg|7|ANN|0.31404030323028564|t-test|0.004290459360962384|
|shin_2018_wg|7|CNN|0.1350233107805252|t-test|0.35199999999999954|
|shin_2018_wg|7|LSTM|0.7471007704734802|t-test|0.4233216178967935|
|shin_2018_wg|8|LDA|0.42115017771720886|t-test|0.3744342250117628|
|shin_2018_wg|8|SVC|0.31403911113739014|t-test|0.31065414751874854|
|shin_2018_wg|8|kNN|0.11128321290016174|t-test|0.1490074058656051|
|shin_2018_wg|8|ANN|0.3140396773815155|t-test|0.310654147518748|
|shin_2018_wg|8|CNN|0.31404030323028564|t-test|0.6893458524812521|
|shin_2018_wg|8|LSTM|0.00013097851478960365|Wilcoxon|0.0625|
|shin_2018_wg|9|LDA|0.4399398863315582|t-test|0.16308211767253042|
|shin_2018_wg|9|SVC|0.42115017771720886|t-test|0.3744342250117628|
|shin_2018_wg|9|kNN|0.04595433175563812|Wilcoxon|0.0652850090578681|
|shin_2018_wg|9|ANN|0.7772532105445862|t-test|0.14712818401221317|
|shin_2018_wg|9|CNN|0.4677392542362213|t-test|0.5|
|shin_2018_wg|9|LSTM|0.3772219121456146|t-test|0.4074510057295903|
|shin_2018_wg|10|LDA|0.2538469731807709|t-test|0.07996739941871071|
|shin_2018_wg|10|SVC|0.7470996379852295|t-test|0.14175553211382105|
|shin_2018_wg|10|kNN|0.3140396773815155|t-test|0.310654147518748|
|shin_2018_wg|10|ANN|0.813953161239624|t-test|0.15227939234026722|
|shin_2018_wg|10|CNN|0.9998029470443726|t-test|0.5|
|shin_2018_wg|10|LSTM|0.4211485683917999|t-test|0.8790092347159897|
|shin_2018_wg|11|LDA|0.3140396773815155|t-test|0.9503496583931365|
|shin_2018_wg|11|SVC|0.31404030323028564|t-test|0.6893458524812508|
|shin_2018_wg|11|kNN|0.4211485683917999|t-test|0.8790092347159897|
|shin_2018_wg|11|ANN|0.3140396773815155|t-test|0.9836610383315985|
|shin_2018_wg|11|CNN|0.3254301846027374|t-test|0.5|
|shin_2018_wg|11|LSTM|0.8139519691467285|t-test|0.7616896663635797|
|shin_2018_wg|12|LDA|0.813953161239624|t-test|0.15227939234026722|
|shin_2018_wg|12|SVC|0.04219869151711464|Wilcoxon|0.40625|
|shin_2018_wg|12|kNN|0.3140396773815155|t-test|0.7661976226953017|
|shin_2018_wg|12|ANN|0.006469968240708113|Wilcoxon|0.9213503964748575|
|shin_2018_wg|12|CNN|0.02485204115509987|Wilcoxon|0.08985624743949988|
|shin_2018_wg|12|LSTM|0.22297532856464386|t-test|0.20251165715453026|
|shin_2018_wg|13|LDA|0.7772530913352966|t-test|0.004248568855841339|
|shin_2018_wg|13|SVC|0.7583121657371521|t-test|0.07017869330949714|
|shin_2018_wg|13|kNN|0.23626412451267242|t-test|0.4189700936971493|
|shin_2018_wg|13|ANN|0.04595435410737991|Wilcoxon|0.03125|
|shin_2018_wg|13|CNN|0.006469968240708113|Wilcoxon|0.03125|
|shin_2018_wg|13|LSTM|0.25670722126960754|t-test|0.0975689587930266|
|shin_2018_wg|14|LDA|0.8139519691467285|t-test|0.2383103336364206|
|shin_2018_wg|14|SVC|0.45316019654273987|t-test|0.037565227312614836|
|shin_2018_wg|14|kNN|0.8139519691467285|t-test|0.017459853337269533|
|shin_2018_wg|14|ANN|0.1350233107805252|t-test|0.3520000000000004|
|shin_2018_wg|14|CNN|0.42115017771720886|t-test|0.3744342250117628|
|shin_2018_wg|14|LSTM|0.11850980669260025|t-test|0.0445046712500429|
|shin_2018_wg|15|LDA|0.8139519691467285|t-test|0.2383103336364206|
|shin_2018_wg|15|SVC|0.1350225806236267|t-test|0.6479999999999995|
|shin_2018_wg|15|kNN|0.4211494028568268|t-test|0.6255657749882363|
|shin_2018_wg|15|ANN|0.3254301846027374|t-test|0.5|
|shin_2018_wg|15|CNN|0.4211500287055969|t-test|0.9456495243375382|
|shin_2018_wg|15|LSTM|0.006469990126788616|Wilcoxon|0.40625|
|shin_2018_wg|16|LDA|0.4211494028568268|t-test|0.009777106360152298|
|shin_2018_wg|16|SVC|0.7772532105445862|t-test|0.0723519993031652|
|shin_2018_wg|16|kNN|0.11850980669260025|t-test|0.0445046712500429|
|shin_2018_wg|16|ANN|0.8139519691467285|t-test|0.004630848379757218|
|shin_2018_wg|16|CNN|0.11128303408622742|t-test|0.14900740586560535|
|shin_2018_wg|16|LSTM|0.31403911113739014|t-test|0.06735096765948351|
|shin_2018_wg|17|LDA|0.2538469731807709|t-test|0.07996739941871087|
|shin_2018_wg|17|SVC|0.3140396773815155|t-test|0.0005130915919966645|
|shin_2018_wg|17|kNN|0.3140396773815155|t-test|0.0008525787423637847|
|shin_2018_wg|17|ANN|0.4211485683917999|t-test|0.018340994700220523|
|shin_2018_wg|17|CNN|0.48994722962379456|t-test|0.009467489354681002|
|shin_2018_wg|17|LSTM|0.04595423862338066|Wilcoxon|0.03125|
|shin_2018_wg|18|LDA|0.20062406361103058|t-test|0.0061586762351201925|
|shin_2018_wg|18|SVC|0.7868772149085999|t-test|0.13174640853450376|
|shin_2018_wg|18|kNN|0.3290158808231354|t-test|0.4270398516890856|
|shin_2018_wg|18|ANN|0.20062373578548431|t-test|0.18695048315002963|
|shin_2018_wg|18|CNN|0.4211485683917999|t-test|0.3744342250117628|
|shin_2018_wg|18|LSTM|0.11128343641757965|t-test|0.5|
|shin_2018_wg|19|LDA|0.3290158808231354|t-test|0.5729601483109144|
|shin_2018_wg|19|SVC|0.7772532105445862|t-test|0.6109752255499892|
|shin_2018_wg|19|kNN|0.021380767226219177|Wilcoxon|0.3527284930556367|
|shin_2018_wg|19|ANN|0.3254301846027374|t-test|0.5|
|shin_2018_wg|19|CNN|0.8139519691467285|t-test|0.23831033363642068|
|shin_2018_wg|19|LSTM|0.00013097876217216253|Wilcoxon|0.8413447460685429|
|shin_2018_wg|20|LDA|0.9276362061500549|t-test|0.20251165715453026|
|shin_2018_wg|20|SVC|0.9276362061500549|t-test|0.41378235980101563|
|shin_2018_wg|20|kNN|0.045954469591379166|Wilcoxon|0.9101437525605001|
|shin_2018_wg|20|ANN|0.13502317667007446|t-test|0.9110960958218894|
|shin_2018_wg|20|CNN|0.043542880564928055|Wilcoxon|0.32736042300928847|
|shin_2018_wg|20|LSTM|0.04595435410737991|Wilcoxon|0.6472715069443633|
|shin_2018_wg|21|LDA|0.14584408700466156|t-test|0.5|
|shin_2018_wg|21|SVC|0.3140396773815155|t-test|0.04965034160686339|
|shin_2018_wg|21|kNN|0.31404030323028564|t-test|0.6893458524812508|
|shin_2018_wg|21|ANN|0.7772530913352966|t-test|0.3890247744500108|
|shin_2018_wg|21|CNN|0.8139519691467285|t-test|0.017459853337269533|
|shin_2018_wg|21|LSTM|0.31404030323028564|t-test|0.6893458524812509|
|shin_2018_wg|22|LDA|0.7539735436439514|t-test|0.655771455111998|
|shin_2018_wg|22|SVC|0.9276362061500549|t-test|0.7974883428454699|
|shin_2018_wg|22|kNN|0.3140396773815155|t-test|0.310654147518748|
|shin_2018_wg|22|ANN|0.9276362061500549|t-test|0.11774818012972156|
|shin_2018_wg|22|CNN|0.48994722962379456|t-test|0.8312490717298174|
|shin_2018_wg|22|LSTM|0.00013097790360916406|Wilcoxon|0.9772498680518208|
|shin_2018_wg|23|LDA|0.8139519691467285|t-test|0.004630848379757218|
|shin_2018_wg|23|SVC|0.49247947335243225|t-test|0.012021764399686897|
|shin_2018_wg|23|kNN|0.3140396773815155|t-test|0.06735096765948353|
|shin_2018_wg|23|ANN|0.7772542834281921|t-test|0.02666913052284449|
|shin_2018_wg|23|CNN|0.8139519691467285|t-test|0.017459853337269526|
|shin_2018_wg|23|LSTM|0.7772542834281921|t-test|0.02666913052284449|
|shin_2018_wg|24|LDA|0.2229752540588379|t-test|0.01561490696353829|
|shin_2018_wg|24|SVC|0.23626412451267242|t-test|0.01892048474290655|
|shin_2018_wg|24|kNN|0.03157307207584381|Wilcoxon|0.08985624743949988|
|shin_2018_wg|24|ANN|0.6852960586547852|t-test|0.01493348418617773|
|shin_2018_wg|24|CNN|0.2717289924621582|t-test|0.022326724884418763|
|shin_2018_wg|24|LSTM|0.11850954592227936|t-test|0.04450467125004278|
|shin_2018_wg|25|LDA|0.14584408700466156|t-test|0.010871489232618308|
|shin_2018_wg|25|SVC|0.691855788230896|t-test|0.21498668974427448|
|shin_2018_wg|25|kNN|0.3254301846027374|t-test|0.017054711583704783|
|shin_2018_wg|25|ANN|0.20062334835529327|t-test|0.00806504495004627|
|shin_2018_wg|25|CNN|0.3140396773815155|t-test|0.016338961668401507|
|shin_2018_wg|25|LSTM|0.685295045375824|t-test|0.09756895879302672|
|shin_2018_wg|26|LDA|0.37722259759902954|t-test|0.10399999999999991|
|shin_2018_wg|26|SVC|0.11128298938274384|t-test|0.037565227312614836|
|shin_2018_wg|26|kNN|0.7772532105445862|t-test|0.0723519993031652|
|shin_2018_wg|26|ANN|0.753972589969635|t-test|0.34422854488800203|
|shin_2018_wg|26|CNN|0.4899480938911438|t-test|0.16875092827018232|
|shin_2018_wg|26|LSTM|0.3254301846027374|t-test|0.017054711583704783|
|shin_2016_ma|1|LDA|0.5632895231246948|t-test|0.07096372388702764|
|shin_2016_ma|1|SVC|0.4399398863315582|t-test|0.044504671250042746|
|shin_2016_ma|1|kNN|0.4899464547634125|t-test|0.02009310912771262|
|shin_2016_ma|1|ANN|0.08569223433732986|t-test|0.009281282250780216|
|shin_2016_ma|1|CNN|0.8139519691467285|t-test|0.004630848379757218|
|shin_2016_ma|1|LSTM|0.31403952836990356|t-test|0.012740740740740738|
|shin_2016_ma|2|LDA|0.8139519691467285|t-test|0.004630848379757218|
|shin_2016_ma|2|SVC|0.8139519691467285|t-test|0.0013142725538403785|
|shin_2016_ma|2|kNN|0.04595430940389633|Wilcoxon|0.02939086067767943|
|shin_2016_ma|2|ANN|0.11850956827402115|t-test|0.0012851303826999678|
|shin_2016_ma|2|CNN|0.8139519691467285|t-test|0.004630848379757218|
|shin_2016_ma|2|LSTM|0.8139519691467285|t-test|0.0034936873326598702|
|shin_2016_ma|3|LDA|0.20062334835529327|t-test|0.008065044950046252|
|shin_2016_ma|3|SVC|0.7772530913352966|t-test|0.38902477445001016|
|shin_2016_ma|3|kNN|0.4924812912940979|t-test|0.7868413960298156|
|shin_2016_ma|3|ANN|1.0|t-test|nan|
|shin_2016_ma|3|CNN|0.6557052135467529|t-test|0.27712899735847|
|shin_2016_ma|3|LSTM|0.00013097815099172294|Wilcoxon|0.15865525393145707|
|shin_2016_ma|4|LDA|0.006469968240708113|Wilcoxon|0.03125|
|shin_2016_ma|4|SVC|0.4899464547634125|t-test|0.02009310912771262|
|shin_2016_ma|4|kNN|0.37722259759902954|t-test|0.10399999999999991|
|shin_2016_ma|4|ANN|0.8139519691467285|t-test|0.025802978905587335|
|shin_2016_ma|4|CNN|0.00013097839837428182|Wilcoxon|0.15865525393145707|
|shin_2016_ma|4|LSTM|0.043542880564928055|Wilcoxon|0.32736042300928847|
|shin_2016_ma|5|LDA|0.11850956827402115|t-test|0.005528246696725024|
|shin_2016_ma|5|SVC|0.3772212266921997|t-test|0.04382258825169731|
|shin_2016_ma|5|kNN|0.3140396773815155|t-test|0.04965034160686339|
|shin_2016_ma|5|ANN|0.3140396773815155|t-test|0.06735096765948353|
|shin_2016_ma|5|CNN|0.43994057178497314|t-test|0.01423010162716917|
|shin_2016_ma|5|LSTM|0.7772542834281921|t-test|0.02666913052284449|
|shin_2016_ma|6|LDA|0.2717285454273224|t-test|0.04290518922002216|
|shin_2016_ma|6|SVC|0.8258277177810669|t-test|0.7494153162899182|
|shin_2016_ma|6|kNN|0.753972589969635|t-test|0.27644471696670836|
|shin_2016_ma|6|ANN|0.4821493327617645|t-test|0.25925925925925936|
|shin_2016_ma|6|CNN|0.4924831688404083|t-test|0.29352481989352763|
|shin_2016_ma|6|LSTM|0.6033492088317871|t-test|0.34515289296230556|
|shin_2016_ma|7|LDA|0.023324280977249146|Wilcoxon|0.78125|
|shin_2016_ma|7|SVC|0.006469990126788616|Wilcoxon|0.9583677416682248|
|shin_2016_ma|7|kNN|0.31404030323028564|t-test|0.6893458524812521|
|shin_2016_ma|7|ANN|0.8139519691467285|t-test|0.7616896663635794|
|shin_2016_ma|7|CNN|0.5373169183731079|t-test|0.5|
|shin_2016_ma|7|LSTM|0.43993979692459106|t-test|0.16308211767253042|
|shin_2016_ma|8|LDA|0.3254301846027374|t-test|0.0015991010761676541|
|shin_2016_ma|8|SVC|0.14584416151046753|t-test|0.0709637238870278|
|shin_2016_ma|8|kNN|0.3254301846027374|t-test|0.5|
|shin_2016_ma|8|ANN|0.8139519691467285|t-test|0.2383103336364206|
|shin_2016_ma|8|CNN|0.5632885098457336|t-test|0.2064771832755744|
|shin_2016_ma|8|LSTM|0.4677392542362213|t-test|0.05135021374775593|
|shin_2016_ma|9|LDA|0.14584408700466156|t-test|0.010871489232618308|
|shin_2016_ma|9|SVC|0.4211485683917999|t-test|0.018340994700220523|
|shin_2016_ma|9|kNN|0.04595435410737991|Wilcoxon|0.03125|
|shin_2016_ma|9|ANN|0.006469968240708113|Wilcoxon|0.0416322583317752|
|shin_2016_ma|9|CNN|0.3140396773815155|t-test|0.016338961668401486|
|shin_2016_ma|9|LSTM|0.04595435410737991|Wilcoxon|0.03125|
|shin_2016_ma|10|LDA|0.9671739339828491|t-test|0.0024063391650221136|
|shin_2016_ma|10|SVC|0.9276370406150818|t-test|0.010237937210455338|
|shin_2016_ma|10|kNN|0.7772530913352966|t-test|0.004248568855841337|
|shin_2016_ma|10|ANN|0.2538464665412903|t-test|0.005705285834933488|
|shin_2016_ma|10|CNN|0.4924823045730591|t-test|0.001455405145707368|
|shin_2016_ma|10|LSTM|0.7539735436439514|t-test|0.008905662738978425|
|shin_2016_ma|11|LDA|0.006469990126788616|Wilcoxon|0.9583677416682248|
|shin_2016_ma|11|SVC|0.23841825127601624|t-test|0.4074510057295909|
|shin_2016_ma|11|kNN|0.4211485683917999|t-test|0.05435047566246179|
|shin_2016_ma|11|ANN|0.22791993618011475|t-test|0.5729601483109139|
|shin_2016_ma|11|CNN|0.48994722962379456|t-test|0.8312490717298174|
|shin_2016_ma|11|LSTM|0.009761090390384197|Wilcoxon|0.3527284930556367|
|shin_2016_ma|12|LDA|0.22297479212284088|t-test|0.03140380550035058|
|shin_2016_ma|12|SVC|0.9671739339828491|t-test|0.8849001794597506|
|shin_2016_ma|12|kNN|0.9671739339828491|t-test|0.1150998205402495|
|shin_2016_ma|12|ANN|0.3254301846027374|t-test|0.5|
|shin_2016_ma|12|CNN|0.37722259759902954|t-test|0.1869504831500295|
|shin_2016_ma|12|LSTM|0.4211494028568268|t-test|0.12099076528401038|
|shin_2016_ma|13|LDA|0.20062373578548431|t-test|0.18695048315002927|
|shin_2016_ma|13|SVC|0.22297532856464386|t-test|0.20251165715453026|
|shin_2016_ma|13|kNN|0.3140396773815155|t-test|0.04965034160686339|
|shin_2016_ma|13|ANN|0.1350233107805252|t-test|0.3520000000000004|
|shin_2016_ma|13|CNN|0.00013097790360916406|Wilcoxon|0.15865525393145707|
|shin_2016_ma|13|LSTM|0.021380729973316193|Wilcoxon|0.6472715069443633|
|shin_2016_ma|14|LDA|0.3254301846027374|t-test|0.017054711583704783|
|shin_2016_ma|14|SVC|0.006469990126788616|Wilcoxon|0.03125|
|shin_2016_ma|14|kNN|0.8139519691467285|t-test|0.23831033363642068|
|shin_2016_ma|14|ANN|0.2538456618785858|t-test|0.060121670316782165|
|shin_2016_ma|14|CNN|0.11850980669260025|t-test|0.0445046712500429|
|shin_2016_ma|14|LSTM|0.00013097851478960365|Wilcoxon|0.15865525393145707|
|shin_2016_ma|15|LDA|0.9276362061500549|t-test|0.05226999988918769|
|shin_2016_ma|15|SVC|0.1709563434123993|t-test|0.10281997947535447|
|shin_2016_ma|15|kNN|0.8139519691467285|t-test|0.23831033363642068|
|shin_2016_ma|15|ANN|0.7772532105445862|t-test|0.0723519993031652|
|shin_2016_ma|15|CNN|0.3140396773815155|t-test|0.016338961668401486|
|shin_2016_ma|15|LSTM|0.4211485683917999|t-test|0.05435047566246179|
|shin_2016_ma|16|LDA|0.22791993618011475|t-test|0.761689666363579|
|shin_2016_ma|16|SVC|0.09041255712509155|t-test|0.1709254809887281|
|shin_2016_ma|16|kNN|0.9796154499053955|t-test|0.6772264583771963|
|shin_2016_ma|16|ANN|0.37722259759902954|t-test|0.1869504831500295|
|shin_2016_ma|16|CNN|0.07066892087459564|t-test|0.635409187827666|
|shin_2016_ma|16|LSTM|0.047611501067876816|Wilcoxon|0.6875|
|shin_2016_ma|17|LDA|0.7772530913352966|t-test|0.006732537712194271|
|shin_2016_ma|17|SVC|0.4531611204147339|t-test|0.14900740586560512|
|shin_2016_ma|17|kNN|0.4677392542362213|t-test|0.5|
|shin_2016_ma|17|ANN|0.2538456618785858|t-test|0.060121670316782165|
|shin_2016_ma|17|CNN|0.4899480938911438|t-test|0.16875092827018232|
|shin_2016_ma|17|LSTM|0.07484742254018784|t-test|0.148090514668072|
|shin_2016_ma|18|LDA|0.021380729973316193|Wilcoxon|0.03125|
|shin_2016_ma|18|SVC|0.8139519691467285|t-test|0.004630848379757218|
|shin_2016_ma|18|kNN|0.009761171415448189|Wilcoxon|0.03125|
|shin_2016_ma|18|ANN|0.49248215556144714|t-test|0.009281282250780244|
|shin_2016_ma|18|CNN|0.4924812912940979|t-test|0.0030273672305949854|
|shin_2016_ma|18|LSTM|0.8139519691467285|t-test|0.0004958395576305697|
|shin_2016_ma|19|LDA|0.3140396773815155|t-test|0.310654147518748|
|shin_2016_ma|19|SVC|0.006469968240708113|Wilcoxon|0.0416322583317752|
|shin_2016_ma|19|kNN|0.3140396773815155|t-test|0.310654147518748|
|shin_2016_ma|19|ANN|0.08569223433732986|t-test|0.0388708204739499|
|shin_2016_ma|19|CNN|0.14584408700466156|t-test|0.07096372388702767|
|shin_2016_ma|19|LSTM|0.021380767226219177|Wilcoxon|0.08985624743949988|
|shin_2016_ma|20|LDA|0.8989037871360779|t-test|0.16197041549592125|
|shin_2016_ma|20|SVC|0.37722259759902954|t-test|0.1869504831500295|
|shin_2016_ma|20|kNN|0.006469968240708113|Wilcoxon|0.15625|
|shin_2016_ma|20|ANN|0.00013097851478960365|Wilcoxon|0.15865525393145707|
|shin_2016_ma|20|CNN|0.4677392542362213|t-test|0.05135021374775593|
|shin_2016_ma|20|LSTM|0.006469968240708113|Wilcoxon|0.0416322583317752|
|shin_2016_ma|21|LDA|0.00013097851478960365|Wilcoxon|0.15865525393145707|
|shin_2016_ma|21|SVC|0.8139519691467285|t-test|0.9825401466627305|
|shin_2016_ma|21|kNN|0.3140396773815155|t-test|0.06735096765948353|
|shin_2016_ma|21|ANN|0.006469968240708113|Wilcoxon|0.9213503964748575|
|shin_2016_ma|21|CNN|0.3254301846027374|t-test|0.5|
|shin_2016_ma|21|LSTM|0.14584408700466156|t-test|0.5|
|shin_2016_ma|22|LDA|0.8139519691467285|t-test|0.0013142725538403785|
|shin_2016_ma|22|SVC|0.8139519691467285|t-test|0.0034936873326598702|
|shin_2016_ma|22|kNN|0.00013097790360916406|Wilcoxon|0.03125|
|shin_2016_ma|22|ANN|0.8258277177810669|t-test|0.2505846837100815|
|shin_2016_ma|22|CNN|0.9998029470443726|t-test|0.05805826175840779|
|shin_2016_ma|22|LSTM|0.04595423862338066|Wilcoxon|0.08985624743949988|
|shin_2016_ma|23|LDA|0.4211485683917999|t-test|0.8790092347159897|
|shin_2016_ma|23|SVC|0.6852960586547852|t-test|0.09756895879302671|
|shin_2016_ma|23|kNN|0.9671739339828491|t-test|0.5|
|shin_2016_ma|23|ANN|0.741700291633606|t-test|0.16915344368944024|
|shin_2016_ma|23|CNN|0.7539735436439514|t-test|0.10281997947535447|
|shin_2016_ma|23|LSTM|0.6557052135467529|t-test|0.2771289973584701|
|shin_2016_ma|24|LDA|0.9671732783317566|t-test|0.023710327792159785|
|shin_2016_ma|24|SVC|0.3140396773815155|t-test|0.016338961668401486|
|shin_2016_ma|24|kNN|0.3140396773815155|t-test|0.016338961668401486|
|shin_2016_ma|24|ANN|0.11850980669260025|t-test|0.0445046712500429|
|shin_2016_ma|24|CNN|0.04595423862338066|Wilcoxon|0.08985624743949988|
|shin_2016_ma|24|LSTM|0.8139519691467285|t-test|0.017459853337269533|
|shin_2016_ma|25|LDA|0.2940691411495209|t-test|0.24767715444551622|
|shin_2016_ma|25|SVC|0.07066869735717773|t-test|0.3035837888564188|
|shin_2016_ma|25|kNN|0.22297483682632446|t-test|0.5862176401989844|
|shin_2016_ma|25|ANN|0.3841816186904907|t-test|0.5669031538867939|
|shin_2016_ma|25|CNN|0.00013097851478960365|Wilcoxon|0.8413447460685429|
|shin_2016_ma|25|LSTM|0.8719937205314636|t-test|0.12099076528401041|
|shin_2016_ma|26|LDA|0.45316019654273987|t-test|0.1490074058656054|
|shin_2016_ma|26|SVC|0.3772217631340027|t-test|0.8130495168499703|
|shin_2016_ma|26|kNN|0.7772520184516907|t-test|0.8528718159877866|
|shin_2016_ma|26|ANN|0.006469968240708113|Wilcoxon|0.9213503964748575|
|shin_2016_ma|26|CNN|0.04595423862338066|Wilcoxon|0.3527284930556367|
|shin_2016_ma|26|LSTM|0.043542880564928055|Wilcoxon|0.32736042300928847|
|shin_2016_ma|27|LDA|0.9402929544448853|t-test|0.18133079665304203|
|shin_2016_ma|27|SVC|0.08569223433732986|t-test|0.009281282250780228|
|shin_2016_ma|27|kNN|0.11850980669260025|t-test|0.0445046712500429|
|shin_2016_ma|27|ANN|0.45316019654273987|t-test|0.03756522731261489|
|shin_2016_ma|27|CNN|0.9276362061500549|t-test|0.05226999988918769|
|shin_2016_ma|27|LSTM|0.786878228187561|t-test|0.04488793539190437|
|shin_2016_ma|28|LDA|0.3140396773815155|t-test|0.0008525787423637847|
|shin_2016_ma|28|SVC|0.9998029470443726|t-test|0.5|
|shin_2016_ma|28|kNN|0.43994057178497314|t-test|0.5|
|shin_2016_ma|28|ANN|0.23841825127601624|t-test|0.407451005729591|
|shin_2016_ma|28|CNN|0.04595423862338066|Wilcoxon|0.08985624743949988|
|shin_2016_ma|28|LSTM|0.8233838081359863|t-test|0.441730533573365|
|shin_2016_ma|29|LDA|0.042198583483695984|Wilcoxon|0.03125|
|shin_2016_ma|29|SVC|0.2538456618785858|t-test|0.060121670316782165|
|shin_2016_ma|29|kNN|0.9276362061500549|t-test|0.20251165715453026|
|shin_2016_ma|29|ANN|0.04354258254170418|Wilcoxon|0.02939086067767943|
|shin_2016_ma|29|CNN|0.032692305743694305|Wilcoxon|0.0625|
|shin_2016_ma|29|LSTM|0.49247947335243225|t-test|0.012021764399686897|
|bak_2019_me|1|LDA|0.09041230380535126|t-test|0.0032390192711417285|
|bak_2019_me|1|SVC|0.04595423862338066|Wilcoxon|0.03125|
|bak_2019_me|1|kNN|0.6390033960342407|t-test|0.0887396932252018|
|bak_2019_me|1|ANN|0.011130400002002716|Wilcoxon|0.15625|
|bak_2019_me|1|CNN|0.18144463002681732|t-test|0.0005988758294212887|
|bak_2019_me|1|LSTM|0.7514216303825378|t-test|0.0024829717668748245|
|bak_2019_me|2|LDA|0.10268483310937881|t-test|0.06088902785442479|
|bak_2019_me|2|SVC|0.306774377822876|t-test|0.18334004238754223|
|bak_2019_me|2|kNN|0.44836682081222534|t-test|0.44592058112686217|
|bak_2019_me|2|ANN|0.6786479353904724|t-test|0.22280719412430636|
|bak_2019_me|2|CNN|0.8719947338104248|t-test|0.1480905146680719|
|bak_2019_me|2|LSTM|0.8756963014602661|t-test|0.07373084227073234|
|bak_2019_me|3|LDA|0.20062367618083954|t-test|0.562140928028488|
|bak_2019_me|3|SVC|0.43993979692459106|t-test|0.5|
|bak_2019_me|3|kNN|0.9671745300292969|t-test|0.49999999999999956|
|bak_2019_me|3|ANN|0.3772219121456146|t-test|0.4074510057295908|
|bak_2019_me|3|CNN|0.14584416151046753|t-test|0.9290362761129722|
|bak_2019_me|3|LSTM|0.3772219121456146|t-test|0.18695048315002927|
|bak_2019_me|4|LDA|0.7539724707603455|t-test|0.0038522110346432556|
|bak_2019_me|4|SVC|0.00013097839837428182|Wilcoxon|0.03125|
|bak_2019_me|4|kNN|0.00013097778719384223|Wilcoxon|0.03125|
|bak_2019_me|4|ANN|0.23626422882080078|t-test|0.018920484742906526|
|bak_2019_me|4|CNN|0.5845779180526733|t-test|0.04142871404155448|
|bak_2019_me|4|LSTM|0.006469998508691788|Wilcoxon|0.03125|
|bak_2019_me|5|LDA|0.04595423862338066|Wilcoxon|0.03125|
|bak_2019_me|5|SVC|0.4924812912940979|t-test|0.21315860397018438|
|bak_2019_me|5|kNN|0.4677392542362213|t-test|0.1756505014816298|
|bak_2019_me|5|ANN|0.00013097851478960365|Wilcoxon|0.15865525393145707|
|bak_2019_me|5|CNN|0.3254301846027374|t-test|0.09450182922758754|
|bak_2019_me|5|LSTM|0.4399398863315582|t-test|0.1630821176725301|
|bak_2019_me|6|LDA|0.8258277177810669|t-test|0.005705285834933478|
|bak_2019_me|6|SVC|0.4211500287055969|t-test|0.002685220990306286|
|bak_2019_me|6|kNN|0.021380705758929253|Wilcoxon|0.08985624743949988|
|bak_2019_me|6|ANN|0.14584408700466156|t-test|0.07096372388702767|
|bak_2019_me|6|CNN|0.009761146269738674|Wilcoxon|0.08985624743949988|
|bak_2019_me|6|LSTM|0.006469968240708113|Wilcoxon|0.03125|
|bak_2019_me|7|LDA|0.3140396773815155|t-test|0.0008525787423637809|
|bak_2019_me|7|SVC|0.8258277177810669|t-test|0.020897340228022622|
|bak_2019_me|7|kNN|0.01779142953455448|Wilcoxon|0.03125|
|bak_2019_me|7|ANN|0.05705355107784271|t-test|0.21600000000000022|
|bak_2019_me|7|CNN|0.7772532105445862|t-test|0.6109752255499897|
|bak_2019_me|7|LSTM|0.006469968240708113|Wilcoxon|0.0416322583317752|
|bak_2019_me|8|LDA|0.7772530913352966|t-test|0.014735658139317308|
|bak_2019_me|8|SVC|0.20062367618083954|t-test|0.02799999999999991|
|bak_2019_me|8|kNN|0.08569223433732986|t-test|0.7064751801064715|
|bak_2019_me|8|ANN|0.3140396773815155|t-test|0.3106541475187484|
|bak_2019_me|8|CNN|0.753972589969635|t-test|0.10281997947535453|
|bak_2019_me|8|LSTM|0.3140396773815155|t-test|0.0020905360678201484|
|bak_2019_me|9|LDA|0.13502244651317596|t-test|0.08890390417811067|
|bak_2019_me|9|SVC|0.4924812912940979|t-test|0.21315860397018407|
|bak_2019_me|9|kNN|0.3140396773815155|t-test|0.016338961668401458|
|bak_2019_me|9|ANN|0.22297479212284088|t-test|0.7974883428454698|
|bak_2019_me|9|CNN|0.04354273900389671|Wilcoxon|0.6726395769907115|
|bak_2019_me|9|LSTM|0.9276370406150818|t-test|0.5862176401989839|
|bak_2019_me|10|LDA|0.006469998508691788|Wilcoxon|0.03125|
|bak_2019_me|10|SVC|0.4211485683917999|t-test|0.0005936796503144255|
|bak_2019_me|10|kNN|0.13502289354801178|t-test|0.028383616906160897|
|bak_2019_me|10|ANN|0.07408322393894196|t-test|0.07057958928127714|
|bak_2019_me|10|CNN|0.4211500287055969|t-test|0.044831258510172646|
|bak_2019_me|10|LSTM|0.27172788977622986|t-test|0.0038783291418697866|
|bak_2019_me|11|LDA|0.021380741149187088|Wilcoxon|0.03125|
|bak_2019_me|11|SVC|0.753972589969635|t-test|0.030406428077261235|
|bak_2019_me|11|kNN|0.42114871740341187|t-test|0.148090514668072|
|bak_2019_me|11|ANN|0.03269250690937042|Wilcoxon|0.03125|
|bak_2019_me|11|CNN|0.05705355107784271|t-test|0.060501959705176515|
|bak_2019_me|11|LSTM|0.31403911113739014|t-test|0.005234834644807602|
|bak_2019_me|12|LDA|0.4924812912940979|t-test|0.2131586039701842|
|bak_2019_me|12|SVC|0.25670722126960754|t-test|0.2956598159334267|
|bak_2019_me|12|kNN|0.7868772149085999|t-test|0.3645908121723339|
|bak_2019_me|12|ANN|0.14584408700466156|t-test|0.07096372388702767|
|bak_2019_me|12|CNN|0.3140396773815155|t-test|0.049650341606863435|
|bak_2019_me|12|LSTM|0.04595423862338066|Wilcoxon|0.08985624743949988|
|bak_2019_me|13|LDA|0.03269243612885475|Wilcoxon|0.0625|
|bak_2019_me|13|SVC|0.786878228187561|t-test|0.10578949730003674|
|bak_2019_me|13|kNN|0.08569256961345673|t-test|0.05396941114613827|
|bak_2019_me|13|ANN|0.9276362061500549|t-test|0.4137823598010161|
|bak_2019_me|13|CNN|0.006469990126788616|Wilcoxon|0.07864960352514251|
|bak_2019_me|13|LSTM|0.45316019654273987|t-test|0.1490074058656051|
|bak_2019_me|14|LDA|0.9671739339828491|t-test|0.0010553229225456365|
|bak_2019_me|14|SVC|0.8139519691467285|t-test|0.15227939234026758|
|bak_2019_me|14|kNN|0.00013097876217216253|Wilcoxon|0.0625|
|bak_2019_me|14|ANN|0.7583121657371521|t-test|0.008770233744444635|
|bak_2019_me|14|CNN|0.7583121657371521|t-test|0.025608460412227804|
|bak_2019_me|14|LSTM|0.9402937293052673|t-test|0.06463968260039167|
|bak_2019_me|15|LDA|0.3140396773815155|t-test|0.001776147301068373|
|bak_2019_me|15|SVC|0.3140396773815155|t-test|0.0005130915919966631|
|bak_2019_me|15|kNN|0.7399157881736755|t-test|0.04965034160686339|
|bak_2019_me|15|ANN|0.04595423862338066|Wilcoxon|0.02939086067767943|
|bak_2019_me|15|CNN|0.753972589969635|t-test|0.07977642634919695|
|bak_2019_me|15|LSTM|0.04354273900389671|Wilcoxon|0.03125|
|bak_2019_me|16|LDA|0.8139519691467285|t-test|0.00019529217475903064|
|bak_2019_me|16|SVC|0.009761146269738674|Wilcoxon|0.03125|
|bak_2019_me|16|kNN|0.9276362061500549|t-test|0.11774818012972159|
|bak_2019_me|16|ANN|0.8258277177810669|t-test|0.32413064748365344|
|bak_2019_me|16|CNN|0.4924812912940979|t-test|0.012021764399686897|
|bak_2019_me|16|LSTM|0.1709563434123993|t-test|0.030406428077261214|
|bak_2019_me|17|LDA|0.7772530913352966|t-test|0.0007150066906719576|
|bak_2019_me|17|SVC|0.5373159050941467|t-test|0.02905734896676982|
|bak_2019_me|17|kNN|0.9671739339828491|t-test|0.11509982054024932|
|bak_2019_me|17|ANN|0.08569256961345673|t-test|0.053969411146138284|
|bak_2019_me|17|CNN|0.41949716210365295|t-test|0.09662851104862615|
|bak_2019_me|17|LSTM|0.7471007704734802|t-test|0.008628201242706664|
|bak_2019_me|18|LDA|0.4924813508987427|t-test|0.7868413960298156|
|bak_2019_me|18|SVC|0.04354273900389671|Wilcoxon|0.78125|
|bak_2019_me|18|kNN|0.08569260686635971|t-test|0.9460305888538617|
|bak_2019_me|18|ANN|0.6852960586547852|t-test|0.7043401840665731|
|bak_2019_me|18|CNN|0.057053469121456146|t-test|0.784|
|bak_2019_me|18|LSTM|0.00013097876217216253|Wilcoxon|0.8413447460685429|
|bak_2019_me|19|LDA|0.898902952671051|t-test|0.0293245315546098|
|bak_2019_me|19|SVC|0.2567073404788971|t-test|0.0975689587930266|
|bak_2019_me|19|kNN|0.14584408700466156|t-test|0.5|
|bak_2019_me|19|ANN|0.04219869151711464|Wilcoxon|0.0652850090578681|
|bak_2019_me|19|CNN|0.9671739339828491|t-test|0.023710327792159785|
|bak_2019_me|19|LSTM|0.3254301846027374|t-test|0.0170547115837048|
|bak_2019_me|20|LDA|0.4924813508987427|t-test|0.001455405145707364|
|bak_2019_me|20|SVC|0.8139519691467285|t-test|0.0034936873326598702|
|bak_2019_me|20|kNN|0.45316019654273987|t-test|0.1490074058656051|
|bak_2019_me|20|ANN|0.4211485683917999|t-test|0.37443422501176304|
|bak_2019_me|20|CNN|0.4899480938911438|t-test|0.08890390417811042|
|bak_2019_me|20|LSTM|0.49248215556144714|t-test|0.03887082047394982|
|bak_2019_me|21|LDA|0.10547427833080292|t-test|0.007438645781389242|
|bak_2019_me|21|SVC|0.11128298938274384|t-test|0.03756522731261488|
|bak_2019_me|21|kNN|0.49248215556144714|t-test|0.03887082047394982|
|bak_2019_me|21|ANN|0.13502317667007446|t-test|0.3520000000000003|
|bak_2019_me|21|CNN|0.00013097839837428182|Wilcoxon|0.03125|
|bak_2019_me|21|LSTM|0.3140396773815155|t-test|0.01633896166840152|
|bak_2019_me|22|LDA|0.32901522517204285|t-test|0.42703985168908565|
|bak_2019_me|22|SVC|0.9276370406150818|t-test|0.5862176401989839|
|bak_2019_me|22|kNN|0.31404030323028564|t-test|0.9979094639321798|
|bak_2019_me|22|ANN|0.8139519691467285|t-test|0.7616896663635795|
|bak_2019_me|22|CNN|0.04354273900389671|Wilcoxon|0.6726395769907115|
|bak_2019_me|22|LSTM|0.3254301846027374|t-test|0.9829452884162952|
|bak_2019_me|23|LDA|0.4211500287055969|t-test|0.002685220990306286|
|bak_2019_me|23|SVC|0.7471007704734802|t-test|0.22782976997898563|
|bak_2019_me|23|kNN|0.006469998508691788|Wilcoxon|0.40625|
|bak_2019_me|23|ANN|0.7772532105445862|t-test|0.3890247744500102|
|bak_2019_me|23|CNN|0.006469990126788616|Wilcoxon|0.07864960352514251|
|bak_2019_me|23|LSTM|0.22297483682632446|t-test|0.05226999988918769|
|bak_2019_me|24|LDA|0.4899463653564453|t-test|0.0010523957839292195|
|bak_2019_me|24|SVC|0.006469998508691788|Wilcoxon|0.03125|
|bak_2019_me|24|kNN|0.9276370406150818|t-test|0.5862176401989843|
|bak_2019_me|24|ANN|0.7772530913352966|t-test|0.014735658139317308|
|bak_2019_me|24|CNN|0.4677392542362213|t-test|0.05135021374775587|
|bak_2019_me|24|LSTM|0.6070972681045532|t-test|0.02838361690616083|
|bak_2019_me|25|LDA|0.691855788230896|t-test|0.21498668974427448|
|bak_2019_me|25|SVC|0.20725925266742706|t-test|0.21498668974427448|
|bak_2019_me|25|kNN|0.04595423862338066|Wilcoxon|0.6472715069443633|
|bak_2019_me|25|ANN|0.00013097851478960365|Wilcoxon|0.8413447460685429|
|bak_2019_me|25|CNN|0.27172914147377014|t-test|0.14175553211382125|
|bak_2019_me|25|LSTM|0.8139519691467285|t-test|0.7616896663635795|
|bak_2019_me|26|LDA|0.021380692720413208|Wilcoxon|0.03125|
|bak_2019_me|26|SVC|0.3254301846027374|t-test|4.674637319997221e-05|
|bak_2019_me|26|kNN|0.753972589969635|t-test|0.024315116928653114|
|bak_2019_me|26|ANN|0.2717280387878418|t-test|0.022326724884418763|
|bak_2019_me|26|CNN|0.009761146269738674|Wilcoxon|0.08985624743949988|
|bak_2019_me|26|LSTM|0.4211485683917999|t-test|0.0005936796503144255|
|bak_2019_me|27|LDA|0.3140396773815155|t-test|0.6893458524812519|
|bak_2019_me|27|SVC|0.753972589969635|t-test|0.655771455111998|
|bak_2019_me|27|kNN|0.8139519691467285|t-test|0.9741970210944126|
|bak_2019_me|27|ANN|0.4899480938911438|t-test|0.9110960958218894|
|bak_2019_me|27|CNN|0.3254301846027374|t-test|0.5|
|bak_2019_me|27|LSTM|0.48994722962379456|t-test|0.16875092827018248|
|bak_2019_me|28|LDA|0.32901522517204285|t-test|0.427039851689086|
|bak_2019_me|28|SVC|0.006469998508691788|Wilcoxon|0.07864960352514251|
|bak_2019_me|28|kNN|0.3254300653934479|t-test|0.17565050148162975|
|bak_2019_me|28|ANN|0.3140396773815155|t-test|0.6893458524812519|
|bak_2019_me|28|CNN|0.3254301846027374|t-test|0.5|
|bak_2019_me|28|LSTM|0.05367584526538849|t-test|0.39948292959638954|
|bak_2019_me|29|LDA|0.20062367618083954|t-test|0.18695048315002952|
|bak_2019_me|29|SVC|0.9671745300292969|t-test|0.5|
|bak_2019_me|29|kNN|0.042198531329631805|Wilcoxon|0.40625|
|bak_2019_me|29|ANN|0.7583109140396118|t-test|0.3350899866593905|
|bak_2019_me|29|CNN|0.021380767226219177|Wilcoxon|0.3527284930556367|
|bak_2019_me|29|LSTM|0.4899480938911438|t-test|0.8312490717298177|
|bak_2019_me|30|LDA|0.017791420221328735|Wilcoxon|0.6726395769907115|
|bak_2019_me|30|SVC|0.3140389621257782|t-test|0.630209382866351|
|bak_2019_me|30|kNN|0.7772532105445862|t-test|0.8528718159877868|
|bak_2019_me|30|ANN|0.17095594108104706|t-test|0.655771455111998|
|bak_2019_me|30|CNN|0.2384176403284073|t-test|0.5925489942704092|
|bak_2019_me|30|LSTM|0.3140396773815155|t-test|0.3106541475187484|


## Comparison of model accuracies to each other

|Dataset|Subject|Bartlett p-value|Test|p-value|
|:---:|:---:|:---:|:---:|:---:|
|herff_2014_nb|1|0.0|Kruskal|0.016892692673673645|
|herff_2014_nb|2|0.20773262368643153|Kruskal|0.40661435378062477|
|herff_2014_nb|3|0.0|Kruskal|0.44937749087802925|
|herff_2014_nb|4|0.0|Kruskal|0.04220229336491052|
|herff_2014_nb|5|0.42375496189369544|Kruskal|0.10361117716284221|
|herff_2014_nb|6|0.6766441047132474|Kruskal|0.10694709049225978|
|herff_2014_nb|7|0.0|Kruskal|0.268150180520656|
|herff_2014_nb|8|0.0|Kruskal|0.7129718848774058|
|herff_2014_nb|9|0.25524778916007984|Kruskal|0.1574754130077687|
|herff_2014_nb|10|0.0|Kruskal|0.3862983101524087|
|shin_2018_nb|1|0.16572527757808028|Kruskal|0.924440191308584|
|shin_2018_nb|2|0.5177180893960354|Kruskal|0.9517970116386235|
|shin_2018_nb|3|0.07999147958405087|ANOVA|0.6851280434201008|
|shin_2018_nb|4|0.10049985478461793|Kruskal|0.5628537631514527|
|shin_2018_nb|5|0.09674049037891876|Kruskal|0.8545745049495046|
|shin_2018_nb|6|0.06719409994686355|ANOVA|0.5846992548286549|
|shin_2018_nb|7|0.165610725919327|Kruskal|0.8376454006989976|
|shin_2018_nb|8|0.263372467962623|ANOVA|0.4618586548296354|
|shin_2018_nb|9|0.4861788053801269|Kruskal|0.12845039472693306|
|shin_2018_nb|10|0.12071699386697608|Kruskal|0.5798109250789267|
|shin_2018_nb|11|0.34810068568511343|Kruskal|0.9568274051853506|
|shin_2018_nb|12|0.6956866988530686|Kruskal|0.693303080413994|
|shin_2018_nb|13|0.3161263721173463|Kruskal|0.9417660913726699|
|shin_2018_nb|14|0.1417681423234944|ANOVA|0.06348583033413481|
|shin_2018_nb|15|0.8479394486913496|Kruskal|0.6215321131997733|
|shin_2018_nb|16|0.45236334091413544|ANOVA|0.6289411158872201|
|shin_2018_nb|17|0.9529051532026672|ANOVA|0.5161150252727017|
|shin_2018_nb|18|0.028737030058900385|Kruskal|0.18514789592708292|
|shin_2018_nb|19|0.2629881206496452|Kruskal|0.636382125157383|
|shin_2018_nb|20|0.038459470093241424|Kruskal|0.356872639212061|
|shin_2018_nb|21|0.7903864342231965|Kruskal|0.2674876704157769|
|shin_2018_nb|22|0.44498274269289806|ANOVA|4.399818203445892e-05|
|shin_2018_nb|23|0.7179012399717067|ANOVA|0.3804206612747821|
|shin_2018_nb|24|0.27573008131317606|Kruskal|0.08406676535165829|
|shin_2018_nb|25|0.2929007193977609|ANOVA|0.8884508915196047|
|shin_2018_nb|26|0.9510141791788732|ANOVA|0.5637081020000855|
|shin_2018_wg|1|0.9748550493473985|Kruskal|0.523724368353937|
|shin_2018_wg|2|0.8928395221538014|Kruskal|0.4590334643042364|
|shin_2018_wg|3|0.04850080517830408|Kruskal|0.004648690025967162|
|shin_2018_wg|4|0.09533738216640374|Kruskal|0.2787448121102219|
|shin_2018_wg|5|0.07826977506141031|Kruskal|0.9080466976982046|
|shin_2018_wg|6|0.06323473217983121|Kruskal|0.30638082622044155|
|shin_2018_wg|7|0.5765865241385604|Kruskal|0.46547951211336114|
|shin_2018_wg|8|0.4451410678581287|Kruskal|0.8269610004131114|
|shin_2018_wg|9|0.6658846534435696|Kruskal|0.90840817764176|
|shin_2018_wg|10|0.42343312812077794|ANOVA|0.34329814266527725|
|shin_2018_wg|11|0.8452925438978329|ANOVA|0.4044128651548941|
|shin_2018_wg|12|0.18023172550182048|Kruskal|0.35540587421030023|
|shin_2018_wg|13|0.1350729492763559|Kruskal|0.27883764984436127|
|shin_2018_wg|14|0.5149041159932249|ANOVA|0.3600858217320083|
|shin_2018_wg|15|0.9080710292250143|Kruskal|0.5297690219381856|
|shin_2018_wg|16|0.853480120682773|ANOVA|0.4917690742944134|
|shin_2018_wg|17|0.48528258497192744|Kruskal|0.4117273022585318|
|shin_2018_wg|18|0.7202342827803639|ANOVA|0.3618552270527756|
|shin_2018_wg|19|0.07314166116956293|Kruskal|0.9203168845522522|
|shin_2018_wg|20|0.487808712003146|Kruskal|0.5129254791980749|
|shin_2018_wg|21|0.8100890168855344|ANOVA|0.09720852225135496|
|shin_2018_wg|22|0.10264319385657476|Kruskal|0.366014971048099|
|shin_2018_wg|23|0.9708442237807614|ANOVA|0.8256426442054108|
|shin_2018_wg|24|0.9993465100682964|Kruskal|0.6991541437997856|
|shin_2018_wg|25|0.10273201651838257|ANOVA|0.6941097155380753|
|shin_2018_wg|26|0.5637694570564777|ANOVA|0.7589821409666037|
|shin_2016_ma|1|0.795245807566004|ANOVA|0.9868066468024658|
|shin_2016_ma|2|0.8820457095910117|Kruskal|0.7380389867352602|
|shin_2016_ma|3|0.0|Kruskal|0.09619159678332785|
|shin_2016_ma|4|0.39115375727321594|Kruskal|0.34382721389857523|
|shin_2016_ma|5|0.5852484027185316|ANOVA|0.36690495641298154|
|shin_2016_ma|6|0.6792614610680977|ANOVA|0.6133757479842439|
|shin_2016_ma|7|0.06353251232178594|Kruskal|0.5252437804403037|
|shin_2016_ma|8|0.08736062818760416|ANOVA|0.2602506326621132|
|shin_2016_ma|9|0.9386238515156301|Kruskal|0.8850894592319191|
|shin_2016_ma|10|0.9829069686689956|ANOVA|0.8716713221012055|
|shin_2016_ma|11|0.2901749018684871|Kruskal|0.2898663414878948|
|shin_2016_ma|12|0.6097119119168147|ANOVA|0.06430381804731577|
|shin_2016_ma|13|0.20324237061331998|Kruskal|0.5850863401055768|
|shin_2016_ma|14|0.6202058442042744|Kruskal|0.37137368202283894|
|shin_2016_ma|15|0.5749653606028649|ANOVA|0.809814848143082|
|shin_2016_ma|16|0.9855276302098178|Kruskal|0.6611521830952438|
|shin_2016_ma|17|0.9124144643617222|ANOVA|0.3662837041533882|
|shin_2016_ma|18|0.9581655304301551|Kruskal|0.07380769565506523|
|shin_2016_ma|19|0.7290711548741119|Kruskal|0.45693685479695156|
|shin_2016_ma|20|0.4651861924342894|Kruskal|0.5635903094564142|
|shin_2016_ma|21|0.3670436157805157|Kruskal|0.024633413173735498|
|shin_2016_ma|22|0.08981939353408504|Kruskal|0.022436871235960592|
|shin_2016_ma|23|0.6647032716396959|ANOVA|0.4893846148624498|
|shin_2016_ma|24|0.7781529711620648|Kruskal|0.5271370861540544|
|shin_2016_ma|25|0.5332568845084662|Kruskal|0.6944243923053361|
|shin_2016_ma|26|0.4120915598407536|Kruskal|0.3043580123863903|
|shin_2016_ma|27|0.43779487931088223|ANOVA|0.8266528061282908|
|shin_2016_ma|28|0.17960152085329129|Kruskal|0.1655791040866375|
|shin_2016_ma|29|0.9566605218103476|Kruskal|0.3335384827145383|
|bak_2019_me|1|0.019825830298450895|Kruskal|0.7660516263056393|
|bak_2019_me|2|0.9692535321356746|ANOVA|0.7154224827304893|
|bak_2019_me|3|0.7812056813089633|ANOVA|0.7905263279267155|
|bak_2019_me|4|0.00908493787975498|Kruskal|0.23019434854706616|
|bak_2019_me|5|0.7009050995437958|Kruskal|0.5137096611475805|
|bak_2019_me|6|0.9119794329358428|Kruskal|0.015140917838236425|
|bak_2019_me|7|0.1756979393171146|Kruskal|0.02825294290844974|
|bak_2019_me|8|0.7208489425289363|ANOVA|0.07717299738722531|
|bak_2019_me|9|0.6410225595597077|Kruskal|0.15953954345138685|
|bak_2019_me|10|0.06606697658431253|Kruskal|0.04565837976086004|
|bak_2019_me|11|0.8602140095493267|Kruskal|0.5950775245837704|
|bak_2019_me|12|0.41116393005926355|Kruskal|0.9896283905088443|
|bak_2019_me|13|0.24739634682122646|Kruskal|0.4721349030548868|
|bak_2019_me|14|0.6921409379045946|Kruskal|0.09926331011630997|
|bak_2019_me|15|0.2752010612061877|Kruskal|0.036718129483332314|
|bak_2019_me|16|0.9163969219343784|Kruskal|0.004527685356958022|
|bak_2019_me|17|0.481284032958029|ANOVA|0.06423566156941676|
|bak_2019_me|18|0.8878196453799652|Kruskal|0.9514015922132053|
|bak_2019_me|19|0.7129462828585962|Kruskal|0.28989320238397415|
|bak_2019_me|20|0.9569999506574912|ANOVA|0.003584386824804491|
|bak_2019_me|21|0.05072593487422055|Kruskal|0.021525232334243305|
|bak_2019_me|22|0.21230810269480838|Kruskal|0.19643304717217003|
|bak_2019_me|23|0.24207870840474|Kruskal|0.026656072930238237|
|bak_2019_me|24|0.8213391418458302|Kruskal|0.019160632998815243|
|bak_2019_me|25|0.1373450629286442|Kruskal|0.7488250367372309|
|bak_2019_me|26|0.4145775823982882|Kruskal|0.0048116656293145784|
|bak_2019_me|27|0.3226712606850187|ANOVA|0.19470056367470534|
|bak_2019_me|28|0.167792780953742|Kruskal|0.6991102266492633|
|bak_2019_me|29|0.9724613154075381|Kruskal|0.818505978617715|
|bak_2019_me|30|0.9404017128790343|Kruskal|0.9362236072587788|
