# Supplementary material for: Benchmarking framework for machine learning classification from fNIRS data
Source: Front Neuroergon. 2023 Mar 3;4:994969. doi: 10.3389/fnrgo.2023.994969 (PMC10790918; doi:10.3389/fnrgo.2023.994969)
Supplement: Supplementary file 2 [file Data_Sheet_2.zip]

Archive with 77 entries (63 files):
- benchnirs-v1.0/
- benchnirs-v1.0/.gitignore
- benchnirs-v1.0/.gitlab-ci.yml
- benchnirs-v1.0/.gitlab/
- benchnirs-v1.0/.gitlab/issue_templates/
- benchnirs-v1.0/.gitlab/issue_templates/Default.md
- benchnirs-v1.0/.gitlab/merge_request_templates/
- benchnirs-v1.0/.gitlab/merge_request_templates/Default.md
- benchnirs-v1.0/CHECKLIST.md
- benchnirs-v1.0/LICENSE
- benchnirs-v1.0/README.md
- benchnirs-v1.0/docs/
- benchnirs-v1.0/docs/Makefile
- benchnirs-v1.0/docs/make.bat
- benchnirs-v1.0/docs/source/
- benchnirs-v1.0/docs/source/conf.py
- benchnirs-v1.0/docs/source/example.rst
- benchnirs-v1.0/docs/source/index.rst
- benchnirs-v1.0/docs/source/learn.rst
- benchnirs-v1.0/docs/source/load.rst
- benchnirs-v1.0/docs/source/modules.rst
- benchnirs-v1.0/docs/source/process.rst
- benchnirs-v1.0/docs/source/viz.rst
- benchnirs-v1.0/example.png
- benchnirs-v1.0/requirements.txt
- benchnirs-v1.0/results/
- benchnirs-v1.0/results/README.md
- benchnirs-v1.0/results/generalised/
- benchnirs-v1.0/results/generalised/extra_stats.py
- benchnirs-v1.0/results/generalised/results.csv
- benchnirs-v1.0/results/generalised/stats.md
- benchnirs-v1.0/results/generalised/summary.md
- benchnirs-v1.0/results/generalised/summary.png
- benchnirs-v1.0/results/personalised/
- benchnirs-v1.0/results/personalised/bak_2019_me_summary.png
- benchnirs-v1.0/results/personalised/herff_2014_nb_summary.png
- benchnirs-v1.0/results/personalised/results.csv
- benchnirs-v1.0/results/personalised/shin_2016_ma_summary.png
- benchnirs-v1.0/results/personalised/shin_2018_nb_summary.png
- benchnirs-v1.0/results/personalised/shin_2018_wg_summary.png
- benchnirs-v1.0/results/personalised/stats.md
- benchnirs-v1.0/results/personalised/summary.md
- benchnirs-v1.0/results/sliding_window/
- benchnirs-v1.0/results/sliding_window/extra_stats.py
- benchnirs-v1.0/results/sliding_window/results.csv
- benchnirs-v1.0/results/sliding_window/stats.md
- benchnirs-v1.0/results/sliding_window/summary.md
- benchnirs-v1.0/results/sliding_window/summary.png
- benchnirs-v1.0/results/training_size/
- benchnirs-v1.0/results/training_size/bak_2019_me_summary.png
- benchnirs-v1.0/results/training_size/herff_2014_nb_summary.png
- benchnirs-v1.0/results/training_size/results.csv
- benchnirs-v1.0/results/training_size/shin_2016_ma_summary.png
- benchnirs-v1.0/results/training_size/shin_2018_nb_summary.png
- benchnirs-v1.0/results/training_size/shin_2018_wg_summary.png
- benchnirs-v1.0/results/training_size/stats.md
- benchnirs-v1.0/results/window_size/
- benchnirs-v1.0/results/window_size/bak_2019_me_summary.png
- benchnirs-v1.0/results/window_size/herff_2014_nb_summary.png
- benchnirs-v1.0/results/window_size/results.csv
- benchnirs-v1.0/results/window_size/shin_2016_ma_summary.png
- benchnirs-v1.0/results/window_size/shin_2018_nb_summary.png
- benchnirs-v1.0/results/window_size/shin_2018_wg_summary.png
- benchnirs-v1.0/results/window_size/stats.md
- benchnirs-v1.0/src/
- benchnirs-v1.0/src/benchnirs/
- benchnirs-v1.0/src/benchnirs/learn.py
- benchnirs-v1.0/src/benchnirs/load.py
- benchnirs-v1.0/src/benchnirs/process.py
- benchnirs-v1.0/src/benchnirs/viz.py
- benchnirs-v1.0/src/custom_model.py
- benchnirs-v1.0/src/generalised.py
- benchnirs-v1.0/src/personalised.py
- benchnirs-v1.0/src/sliding_window.py
- benchnirs-v1.0/src/training_size.py
- benchnirs-v1.0/src/visualisation.py
- benchnirs-v1.0/src/window_size.py
