# Supplementary material for: Benchmarking framework for machine learning classification from fNIRS data
Source: Front Neuroergon. 2023 Mar 3;4:994969. doi: 10.3389/fnrgo.2023.994969 (PMC10790918; doi:10.3389/fnrgo.2023.994969)
Supplement: Supplementary file 2 [file Data_Sheet_2.zip › benchnirs-v1.0/.gitlab/issue_templates/Default.md]

### Description

*Replace this text with a detailed description of the bug or the feature request*


### Steps to reproduce

*If a bug report, replace this text with a code snippet or minimal working example to replicate your problem.*


### Expected results

*If a bug report, replace this text with a description of what you expected to happen.*


### Actual results

*If a bug report, replace this text with the actual output, screenshot, or other description of the results.*
