# Supplementary material for: Benchmarking framework for machine learning classification from fNIRS data
Source: Front Neuroergon. 2023 Mar 3;4:994969. doi: 10.3389/fnrgo.2023.994969 (PMC10790918; doi:10.3389/fnrgo.2023.994969)
Supplement: Supplementary file 2 [file Data_Sheet_2.zip › benchnirs-v1.0/.gitlab/merge_request_templates/Default.md]

### Reference issue

*Example: Fixes #123.*


## What does this implement or fix?

*Replace this text with an explanation of your changes.*


## Additional information

*Replace this text with any additional information you think is important.*
