# Supplementary material for: Benchmarking framework for machine learning classification from fNIRS data
Source: Front Neuroergon. 2023 Mar 3;4:994969. doi: 10.3389/fnrgo.2023.994969 (PMC10790918; doi:10.3389/fnrgo.2023.994969)
Supplement: Supplementary file 2 [file Data_Sheet_2.zip › benchnirs-v1.0/docs/source/conf.py]

# Configuration file for the Sphinx documentation builder.
#
# This file only contains a selection of the most common options. For a full
# list see the documentation:
# https://www.sphinx-doc.org/en/master/usage/configuration.html

# -- Path setup --------------------------------------------------------------

# If extensions (or modules to document with autodoc) are in another directory,
# add these directories to sys.path here. If the directory is relative to the
# documentation root, use os.path.abspath to make it absolute, like shown here.
import os
import sys
sys.path.insert(0, os.path.abspath('../../src/benchnirs'))


# -- Project information -----------------------------------------------------

project = 'BenchNIRS'
copyright = '2021, Johann Benerradi'
author = 'Johann Benerradi'

# The full version, including alpha/beta/rc tags
release = '0.1'


# -- General configuration ---------------------------------------------------

# Add any Sphinx extension module names here, as strings. They can be
# extensions coming with Sphinx (named 'sphinx.ext.*') or your custom
# ones.
extensions = [
    'sphinx.ext.autodoc',
    'sphinx.ext.napoleon'
]

# Add any paths that contain templates here, relative to this directory.
templates_path = ['_templates']

# List of patterns, relative to source directory, that match files and
# directories to ignore when looking for source files.
# This pattern also affects html_static_path and html_extra_path.
exclude_patterns = []


# -- Options for HTML output -------------------------------------------------

# The theme to use for HTML and HTML Help pages.  See the documentation for
# a list of builtin themes.
html_theme = 'sphinx_rtd_theme'

# Add any paths that contain custom static files (such as style sheets) here,
# relative to this directory. They are copied after the builtin static files,
# so a file named "default.css" will overwrite the builtin "default.css".
html_static_path = ['_static']


# -- Mock modules ------------------------------------------------------------

autodoc_mock_imports = [
    'matplotlib',
    'mne',
    'mne.channels',
    'mne.viz',
    'nirsimple',
    'numpy',
    'pandas',
    'seaborn',
    'sklearn',
    'scipy',
    'scipy.stats',
    'torch',
    'torch.nn',
    'torch.nn.functional',
    'torch.optim',
    'torch.utils.data',
    'scipy.io',
    'scipy.stats',
    'sklearn.discriminant_analysis',
    'sklearn.metrics',
    'sklearn.model_selection',
    'sklearn.svm',
    'sklearn.utils']
