# Supplementary material for: Benchmarking framework for machine learning classification from fNIRS data
Source: Front Neuroergon. 2023 Mar 3;4:994969. doi: 10.3389/fnrgo.2023.994969 (PMC10790918; doi:10.3389/fnrgo.2023.994969)
Supplement: Supplementary file 2 [file Data_Sheet_2.zip › benchnirs-v1.0/docs/source/index.rst]

.. BenchNIRS documentation master file

Welcome to BenchNIRS's documentation!
=====================================

`BenchNIRS` is a benchmarking framework for machine learning with fNIRS.

Downloading the framework: https://gitlab.com/HanBnrd/benchnirs

.. toctree::
   :maxdepth: 2
   :caption: Contents:

   modules
   example


Indices and tables
==================

* :ref:`genindex`
* :ref:`modindex`
* :ref:`search`
