# Supplementary material for: Benchmarking framework for machine learning classification from fNIRS data
Source: Front Neuroergon. 2023 Mar 3;4:994969. doi: 10.3389/fnrgo.2023.994969 (PMC10790918; doi:10.3389/fnrgo.2023.994969)
Supplement: Supplementary file 2 [file Data_Sheet_2.zip › benchnirs-v1.0/requirements.txt]

# To install all the required packages, run in a terminal or command prompt:
# python -m pip install -r requirements.txt -f https://download.pytorch.org/whl/torch_stable.html

matplotlib==3.3.1
mne==0.23.4
nirsimple==0.1.2
numpy==1.19.5
pandas==1.0.5
scikit-learn==0.24.2
scipy==1.8.1
seaborn==0.11.1
statsmodels==0.12.2
torch==1.5.1+cu101
torchvision==0.6.1+cu101
