# Supplementary material for: Benchmarking framework for machine learning classification from fNIRS data
Source: Front Neuroergon. 2023 Mar 3;4:994969. doi: 10.3389/fnrgo.2023.994969 (PMC10790918; doi:10.3389/fnrgo.2023.994969)
Supplement: Supplementary file 2 [file Data_Sheet_2.zip › benchnirs-v1.0/results/generalised/summary.md]

# Accuracy table

(Standard deviation on the cross-validation)

|Dataset|Chance level|LDA (sd)|SVC (sd)|kNN (sd)|ANN (sd)|CNN (sd)|LSTM (sd)|
|:---:|:---:|:---:|:---:|:---:|:---:|:---:|:---:|
|herff_2014_nb|0.333|0.407 (0.049)|0.35 (0.038)|0.377 (0.083)|0.273 (0.033)|0.367 (0.038)|0.34 (0.049)|
|shin_2018_nb|0.333|0.389 (0.026)|0.35 (0.029)|0.316 (0.026)|0.325 (0.026)|0.393 (0.049)|0.344 (0.021)|
|shin_2018_wg|0.5|0.596 (0.026)|0.57 (0.026)|0.516 (0.027)|0.562 (0.028)|0.587 (0.013)|0.584 (0.008)|
|shin_2016_ma|0.5|0.591 (0.035)|0.576 (0.021)|0.545 (0.022)|0.579 (0.033)|0.602 (0.026)|0.592 (0.03)|
|bak_2019_me|0.333|0.518 (0.068)|0.494 (0.048)|0.407 (0.019)|0.467 (0.03)|0.477 (0.059)|0.511 (0.033)|
