# Supplementary material for: Benchmarking framework for machine learning classification from fNIRS data
Source: Front Neuroergon. 2023 Mar 3;4:994969. doi: 10.3389/fnrgo.2023.994969 (PMC10790918; doi:10.3389/fnrgo.2023.994969)
Supplement: Supplementary file 2 [file Data_Sheet_2.zip › benchnirs-v1.0/results/personalised/results.csv]

dataset	subject	model	fold	accuracy	hyperparameters
herff_2014_nb	1	LDA	1	0.5	None
herff_2014_nb	1	LDA	2	0.3333333333333333	None
herff_2014_nb	1	LDA	3	0.5	None
herff_2014_nb	1	LDA	4	0.16666666666666666	None
herff_2014_nb	1	LDA	5	0.3333333333333333	None
herff_2014_nb	1	SVC	1	0.3333333333333333	0.001
herff_2014_nb	1	SVC	2	0.3333333333333333	0.001
herff_2014_nb	1	SVC	3	0.16666666666666666	0.1
herff_2014_nb	1	SVC	4	0.16666666666666666	0.001
herff_2014_nb	1	SVC	5	0.16666666666666666	1.0
herff_2014_nb	1	kNN	1	0.16666666666666666	2
herff_2014_nb	1	kNN	2	0.3333333333333333	4
herff_2014_nb	1	kNN	3	0.0	3
herff_2014_nb	1	kNN	4	0.16666666666666666	6
herff_2014_nb	1	kNN	5	0.16666666666666666	2
herff_2014_nb	1	ANN	1	0.3333333333333333	(16, 0.01)
herff_2014_nb	1	ANN	2	0.3333333333333333	(4, 1e-05)
herff_2014_nb	1	ANN	3	0.3333333333333333	(4, 1e-05)
herff_2014_nb	1	ANN	4	0.3333333333333333	(4, 1e-05)
herff_2014_nb	1	ANN	5	0.5	(16, 0.1)
herff_2014_nb	1	CNN	1	0.3333333333333333	(4, 1e-05)
herff_2014_nb	1	CNN	2	0.3333333333333333	(4, 1e-05)
herff_2014_nb	1	CNN	3	0.3333333333333333	(16, 0.01)
herff_2014_nb	1	CNN	4	0.3333333333333333	(4, 1e-05)
herff_2014_nb	1	CNN	5	0.3333333333333333	(4, 0.001)
herff_2014_nb	1	LSTM	1	0.3333333333333333	(4, 1e-05)
herff_2014_nb	1	LSTM	2	0.3333333333333333	(4, 0.0001)
herff_2014_nb	1	LSTM	3	0.3333333333333333	(16, 0.1)
herff_2014_nb	1	LSTM	4	0.3333333333333333	(4, 1e-05)
herff_2014_nb	1	LSTM	5	0.3333333333333333	(4, 0.0001)
herff_2014_nb	2	LDA	1	0.3333333333333333	None
herff_2014_nb	2	LDA	2	0.6666666666666666	None
herff_2014_nb	2	LDA	3	0.16666666666666666	None
herff_2014_nb	2	LDA	4	0.3333333333333333	None
herff_2014_nb	2	LDA	5	0.16666666666666666	None
herff_2014_nb	2	SVC	1	0.3333333333333333	0.001
herff_2014_nb	2	SVC	2	0.3333333333333333	0.001
herff_2014_nb	2	SVC	3	0.0	1.0
herff_2014_nb	2	SVC	4	0.16666666666666666	0.001
herff_2014_nb	2	SVC	5	0.5	0.001
herff_2014_nb	2	kNN	1	0.5	2
herff_2014_nb	2	kNN	2	0.3333333333333333	5
herff_2014_nb	2	kNN	3	0.3333333333333333	5
herff_2014_nb	2	kNN	4	0.5	9
herff_2014_nb	2	kNN	5	0.5	9
herff_2014_nb	2	ANN	1	0.3333333333333333	(16, 0.1)
herff_2014_nb	2	ANN	2	0.16666666666666666	(16, 0.1)
herff_2014_nb	2	ANN	3	0.16666666666666666	(16, 0.1)
herff_2014_nb	2	ANN	4	0.3333333333333333	(4, 1e-05)
herff_2014_nb	2	ANN	5	0.3333333333333333	(4, 0.001)
herff_2014_nb	2	CNN	1	0.3333333333333333	(4, 0.01)
herff_2014_nb	2	CNN	2	0.3333333333333333	(4, 1e-05)
herff_2014_nb	2	CNN	3	0.3333333333333333	(16, 0.01)
herff_2014_nb	2	CNN	4	0.16666666666666666	(16, 0.01)
herff_2014_nb	2	CNN	5	0.3333333333333333	(4, 0.01)
herff_2014_nb	2	LSTM	1	0.3333333333333333	(4, 0.1)
herff_2014_nb	2	LSTM	2	0.3333333333333333	(4, 1e-05)
herff_2014_nb	2	LSTM	3	0.16666666666666666	(4, 0.1)
herff_2014_nb	2	LSTM	4	0.16666666666666666	(4, 0.1)
herff_2014_nb	2	LSTM	5	0.6666666666666666	(8, 0.01)
herff_2014_nb	3	LDA	1	0.5	None
herff_2014_nb	3	LDA	2	0.5	None
herff_2014_nb	3	LDA	3	0.0	None
herff_2014_nb	3	LDA	4	0.16666666666666666	None
herff_2014_nb	3	LDA	5	0.0	None
herff_2014_nb	3	SVC	1	0.3333333333333333	1.0
herff_2014_nb	3	SVC	2	0.6666666666666666	1.0
herff_2014_nb	3	SVC	3	0.5	1.0
herff_2014_nb	3	SVC	4	0.5	1.0
herff_2014_nb	3	SVC	5	0.16666666666666666	1.0
herff_2014_nb	3	kNN	1	0.6666666666666666	1
herff_2014_nb	3	kNN	2	0.16666666666666666	2
herff_2014_nb	3	kNN	3	0.6666666666666666	1
herff_2014_nb	3	kNN	4	0.3333333333333333	3
herff_2014_nb	3	kNN	5	0.3333333333333333	7
herff_2014_nb	3	ANN	1	0.3333333333333333	(8, 0.1)
herff_2014_nb	3	ANN	2	0.3333333333333333	(16, 0.01)
herff_2014_nb	3	ANN	3	0.3333333333333333	(4, 0.01)
herff_2014_nb	3	ANN	4	0.3333333333333333	(4, 0.01)
herff_2014_nb	3	ANN	5	0.3333333333333333	(4, 0.01)
herff_2014_nb	3	CNN	1	0.5	(4, 0.001)
herff_2014_nb	3	CNN	2	0.16666666666666666	(4, 0.001)
herff_2014_nb	3	CNN	3	0.6666666666666666	(16, 0.01)
herff_2014_nb	3	CNN	4	0.3333333333333333	(8, 0.1)
herff_2014_nb	3	CNN	5	0.16666666666666666	(4, 0.001)
herff_2014_nb	3	LSTM	1	0.3333333333333333	(4, 0.01)
herff_2014_nb	3	LSTM	2	0.5	(4, 0.1)
herff_2014_nb	3	LSTM	3	0.6666666666666666	(4, 0.1)
herff_2014_nb	3	LSTM	4	0.6666666666666666	(8, 0.1)
herff_2014_nb	3	LSTM	5	0.3333333333333333	(8, 0.1)
herff_2014_nb	4	LDA	1	0.16666666666666666	None
herff_2014_nb	4	LDA	2	0.16666666666666666	None
herff_2014_nb	4	LDA	3	0.5	None
herff_2014_nb	4	LDA	4	0.16666666666666666	None
herff_2014_nb	4	LDA	5	0.5	None
herff_2014_nb	4	SVC	1	0.3333333333333333	1.0
herff_2014_nb	4	SVC	2	0.3333333333333333	0.001
herff_2014_nb	4	SVC	3	0.16666666666666666	1.0
herff_2014_nb	4	SVC	4	0.3333333333333333	1.0
herff_2014_nb	4	SVC	5	0.5	0.001
herff_2014_nb	4	kNN	1	0.5	4
herff_2014_nb	4	kNN	2	0.5	1
herff_2014_nb	4	kNN	3	0.3333333333333333	1
herff_2014_nb	4	kNN	4	0.6666666666666666	1
herff_2014_nb	4	kNN	5	0.6666666666666666	1
herff_2014_nb	4	ANN	1	0.3333333333333333	(4, 1e-05)
herff_2014_nb	4	ANN	2	0.3333333333333333	(8, 0.1)
herff_2014_nb	4	ANN	3	0.3333333333333333	(4, 0.01)
herff_2014_nb	4	ANN	4	0.3333333333333333	(8, 0.1)
herff_2014_nb	4	ANN	5	0.3333333333333333	(8, 0.01)
herff_2014_nb	4	CNN	1	0.3333333333333333	(16, 0.01)
herff_2014_nb	4	CNN	2	0.3333333333333333	(4, 0.001)
herff_2014_nb	4	CNN	3	0.3333333333333333	(4, 0.001)
herff_2014_nb	4	CNN	4	0.5	(4, 0.01)
herff_2014_nb	4	CNN	5	0.5	(16, 0.1)
herff_2014_nb	4	LSTM	1	0.8333333333333334	(8, 0.1)
herff_2014_nb	4	LSTM	2	0.5	(8, 0.01)
herff_2014_nb	4	LSTM	3	0.5	(16, 0.1)
herff_2014_nb	4	LSTM	4	0.6666666666666666	(16, 0.1)
herff_2014_nb	4	LSTM	5	0.3333333333333333	(4, 0.001)
herff_2014_nb	5	LDA	1	0.6666666666666666	None
herff_2014_nb	5	LDA	2	0.6666666666666666	None
herff_2014_nb	5	LDA	3	0.5	None
herff_2014_nb	5	LDA	4	0.5	None
herff_2014_nb	5	LDA	5	0.3333333333333333	None
herff_2014_nb	5	SVC	1	0.3333333333333333	1.0
herff_2014_nb	5	SVC	2	0.3333333333333333	0.1
herff_2014_nb	5	SVC	3	0.5	0.1
herff_2014_nb	5	SVC	4	0.5	0.1
herff_2014_nb	5	SVC	5	0.3333333333333333	0.1
herff_2014_nb	5	kNN	1	0.3333333333333333	7
herff_2014_nb	5	kNN	2	0.6666666666666666	6
herff_2014_nb	5	kNN	3	0.3333333333333333	6
herff_2014_nb	5	kNN	4	0.5	9
herff_2014_nb	5	kNN	5	0.5	9
herff_2014_nb	5	ANN	1	0.3333333333333333	(4, 0.01)
herff_2014_nb	5	ANN	2	0.6666666666666666	(4, 0.01)
herff_2014_nb	5	ANN	3	0.5	(8, 0.01)
herff_2014_nb	5	ANN	4	0.8333333333333334	(8, 0.01)
herff_2014_nb	5	ANN	5	0.3333333333333333	(8, 0.01)
herff_2014_nb	5	CNN	1	0.5	(4, 0.01)
herff_2014_nb	5	CNN	2	0.16666666666666666	(4, 0.001)
herff_2014_nb	5	CNN	3	0.5	(4, 0.001)
herff_2014_nb	5	CNN	4	0.3333333333333333	(8, 0.01)
herff_2014_nb	5	CNN	5	0.3333333333333333	(8, 0.1)
herff_2014_nb	5	LSTM	1	0.3333333333333333	(8, 0.001)
herff_2014_nb	5	LSTM	2	0.3333333333333333	(4, 0.0001)
herff_2014_nb	5	LSTM	3	0.3333333333333333	(4, 0.001)
herff_2014_nb	5	LSTM	4	0.3333333333333333	(4, 1e-05)
herff_2014_nb	5	LSTM	5	0.16666666666666666	(8, 0.1)
herff_2014_nb	6	LDA	1	0.0	None
herff_2014_nb	6	LDA	2	0.16666666666666666	None
herff_2014_nb	6	LDA	3	0.3333333333333333	None
herff_2014_nb	6	LDA	4	0.3333333333333333	None
herff_2014_nb	6	LDA	5	0.3333333333333333	None
herff_2014_nb	6	SVC	1	0.3333333333333333	0.1
herff_2014_nb	6	SVC	2	0.6666666666666666	0.1
herff_2014_nb	6	SVC	3	0.3333333333333333	1.0
herff_2014_nb	6	SVC	4	0.5	1.0
herff_2014_nb	6	SVC	5	0.16666666666666666	1.0
herff_2014_nb	6	kNN	1	0.5	5
herff_2014_nb	6	kNN	2	0.5	9
herff_2014_nb	6	kNN	3	0.3333333333333333	9
herff_2014_nb	6	kNN	4	0.5	8
herff_2014_nb	6	kNN	5	0.3333333333333333	6
herff_2014_nb	6	ANN	1	0.5	(4, 0.01)
herff_2014_nb	6	ANN	2	0.3333333333333333	(16, 0.01)
herff_2014_nb	6	ANN	3	0.5	(4, 0.01)
herff_2014_nb	6	ANN	4	0.6666666666666666	(8, 0.1)
herff_2014_nb	6	ANN	5	0.3333333333333333	(4, 0.01)
herff_2014_nb	6	CNN	1	0.16666666666666666	(8, 0.001)
herff_2014_nb	6	CNN	2	0.5	(4, 0.01)
herff_2014_nb	6	CNN	3	0.5	(4, 0.01)
herff_2014_nb	6	CNN	4	0.16666666666666666	(16, 0.01)
herff_2014_nb	6	CNN	5	0.3333333333333333	(8, 0.01)
herff_2014_nb	6	LSTM	1	0.16666666666666666	(4, 0.0001)
herff_2014_nb	6	LSTM	2	0.3333333333333333	(4, 1e-05)
herff_2014_nb	6	LSTM	3	0.16666666666666666	(4, 0.01)
herff_2014_nb	6	LSTM	4	0.3333333333333333	(16, 0.001)
herff_2014_nb	6	LSTM	5	0.3333333333333333	(16, 0.001)
herff_2014_nb	7	LDA	1	0.0	None
herff_2014_nb	7	LDA	2	0.3333333333333333	None
herff_2014_nb	7	LDA	3	0.6666666666666666	None
herff_2014_nb	7	LDA	4	0.6666666666666666	None
herff_2014_nb	7	LDA	5	0.6666666666666666	None
herff_2014_nb	7	SVC	1	0.5	0.001
herff_2014_nb	7	SVC	2	0.16666666666666666	1.0
herff_2014_nb	7	SVC	3	0.3333333333333333	0.001
herff_2014_nb	7	SVC	4	0.16666666666666666	1.0
herff_2014_nb	7	SVC	5	0.5	0.001
herff_2014_nb	7	kNN	1	0.0	1
herff_2014_nb	7	kNN	2	0.3333333333333333	9
herff_2014_nb	7	kNN	3	0.3333333333333333	3
herff_2014_nb	7	kNN	4	0.0	3
herff_2014_nb	7	kNN	5	0.3333333333333333	1
herff_2014_nb	7	ANN	1	0.3333333333333333	(4, 1e-05)
herff_2014_nb	7	ANN	2	0.3333333333333333	(4, 1e-05)
herff_2014_nb	7	ANN	3	0.3333333333333333	(4, 1e-05)
herff_2014_nb	7	ANN	4	0.3333333333333333	(4, 0.1)
herff_2014_nb	7	ANN	5	0.3333333333333333	(4, 1e-05)
herff_2014_nb	7	CNN	1	0.3333333333333333	(4, 0.01)
herff_2014_nb	7	CNN	2	0.3333333333333333	(4, 1e-05)
herff_2014_nb	7	CNN	3	0.3333333333333333	(4, 1e-05)
herff_2014_nb	7	CNN	4	0.16666666666666666	(4, 0.001)
herff_2014_nb	7	CNN	5	0.3333333333333333	(4, 1e-05)
herff_2014_nb	7	LSTM	1	0.5	(4, 0.01)
herff_2014_nb	7	LSTM	2	0.3333333333333333	(4, 1e-05)
herff_2014_nb	7	LSTM	3	0.3333333333333333	(8, 0.0001)
herff_2014_nb	7	LSTM	4	0.3333333333333333	(4, 0.001)
herff_2014_nb	7	LSTM	5	0.5	(4, 0.01)
herff_2014_nb	8	LDA	1	0.6666666666666666	None
herff_2014_nb	8	LDA	2	0.5	None
herff_2014_nb	8	LDA	3	0.16666666666666666	None
herff_2014_nb	8	LDA	4	0.16666666666666666	None
herff_2014_nb	8	LDA	5	0.16666666666666666	None
herff_2014_nb	8	SVC	1	0.6666666666666666	0.001
herff_2014_nb	8	SVC	2	0.16666666666666666	0.001
herff_2014_nb	8	SVC	3	0.16666666666666666	1.0
herff_2014_nb	8	SVC	4	0.5	0.001
herff_2014_nb	8	SVC	5	0.3333333333333333	0.001
herff_2014_nb	8	kNN	1	0.6666666666666666	4
herff_2014_nb	8	kNN	2	0.3333333333333333	6
herff_2014_nb	8	kNN	3	0.3333333333333333	5
herff_2014_nb	8	kNN	4	0.16666666666666666	3
herff_2014_nb	8	kNN	5	0.5	8
herff_2014_nb	8	ANN	1	0.3333333333333333	(8, 0.1)
herff_2014_nb	8	ANN	2	0.3333333333333333	(16, 0.01)
herff_2014_nb	8	ANN	3	0.3333333333333333	(4, 0.001)
herff_2014_nb	8	ANN	4	0.3333333333333333	(4, 0.1)
herff_2014_nb	8	ANN	5	0.3333333333333333	(4, 1e-05)
herff_2014_nb	8	CNN	1	0.3333333333333333	(8, 0.1)
herff_2014_nb	8	CNN	2	0.5	(4, 0.01)
herff_2014_nb	8	CNN	3	0.3333333333333333	(4, 1e-05)
herff_2014_nb	8	CNN	4	0.3333333333333333	(4, 0.001)
herff_2014_nb	8	CNN	5	0.3333333333333333	(4, 1e-05)
herff_2014_nb	8	LSTM	1	0.3333333333333333	(8, 0.01)
herff_2014_nb	8	LSTM	2	0.3333333333333333	(4, 0.1)
herff_2014_nb	8	LSTM	3	0.16666666666666666	(16, 0.001)
herff_2014_nb	8	LSTM	4	0.0	(16, 0.1)
herff_2014_nb	8	LSTM	5	0.3333333333333333	(4, 1e-05)
herff_2014_nb	9	LDA	1	0.3333333333333333	None
herff_2014_nb	9	LDA	2	0.3333333333333333	None
herff_2014_nb	9	LDA	3	0.8333333333333334	None
herff_2014_nb	9	LDA	4	0.5	None
herff_2014_nb	9	LDA	5	0.3333333333333333	None
herff_2014_nb	9	SVC	1	0.5	1.0
herff_2014_nb	9	SVC	2	0.5	1.0
herff_2014_nb	9	SVC	3	0.5	1.0
herff_2014_nb	9	SVC	4	0.3333333333333333	1.0
herff_2014_nb	9	SVC	5	0.3333333333333333	1.0
herff_2014_nb	9	kNN	1	0.3333333333333333	4
herff_2014_nb	9	kNN	2	0.0	1
herff_2014_nb	9	kNN	3	0.0	8
herff_2014_nb	9	kNN	4	0.3333333333333333	1
herff_2014_nb	9	kNN	5	0.3333333333333333	1
herff_2014_nb	9	ANN	1	0.5	(16, 0.1)
herff_2014_nb	9	ANN	2	0.5	(4, 0.01)
herff_2014_nb	9	ANN	3	0.5	(4, 0.001)
herff_2014_nb	9	ANN	4	0.3333333333333333	(8, 0.1)
herff_2014_nb	9	ANN	5	0.3333333333333333	(4, 0.1)
herff_2014_nb	9	CNN	1	0.3333333333333333	(16, 0.001)
herff_2014_nb	9	CNN	2	0.3333333333333333	(16, 0.01)
herff_2014_nb	9	CNN	3	0.3333333333333333	(4, 0.001)
herff_2014_nb	9	CNN	4	0.3333333333333333	(4, 0.001)
herff_2014_nb	9	CNN	5	0.5	(8, 0.1)
herff_2014_nb	9	LSTM	1	0.5	(4, 0.01)
herff_2014_nb	9	LSTM	2	0.3333333333333333	(4, 0.001)
herff_2014_nb	9	LSTM	3	0.16666666666666666	(16, 0.1)
herff_2014_nb	9	LSTM	4	0.3333333333333333	(16, 0.1)
herff_2014_nb	9	LSTM	5	0.5	(16, 0.01)
herff_2014_nb	10	LDA	1	0.3333333333333333	None
herff_2014_nb	10	LDA	2	0.5	None
herff_2014_nb	10	LDA	3	0.3333333333333333	None
herff_2014_nb	10	LDA	4	0.0	None
herff_2014_nb	10	LDA	5	0.16666666666666666	None
herff_2014_nb	10	SVC	1	0.5	0.001
herff_2014_nb	10	SVC	2	0.3333333333333333	0.001
herff_2014_nb	10	SVC	3	0.3333333333333333	0.001
herff_2014_nb	10	SVC	4	0.16666666666666666	1.0
herff_2014_nb	10	SVC	5	0.16666666666666666	0.001
herff_2014_nb	10	kNN	1	0.3333333333333333	8
herff_2014_nb	10	kNN	2	0.3333333333333333	1
herff_2014_nb	10	kNN	3	0.0	8
herff_2014_nb	10	kNN	4	0.16666666666666666	9
herff_2014_nb	10	kNN	5	0.3333333333333333	8
herff_2014_nb	10	ANN	1	0.3333333333333333	(4, 1e-05)
herff_2014_nb	10	ANN	2	0.3333333333333333	(4, 1e-05)
herff_2014_nb	10	ANN	3	0.3333333333333333	(8, 0.01)
herff_2014_nb	10	ANN	4	0.3333333333333333	(4, 1e-05)
herff_2014_nb	10	ANN	5	0.3333333333333333	(4, 1e-05)
herff_2014_nb	10	CNN	1	0.3333333333333333	(4, 1e-05)
herff_2014_nb	10	CNN	2	0.5	(8, 0.01)
herff_2014_nb	10	CNN	3	0.5	(16, 0.1)
herff_2014_nb	10	CNN	4	0.3333333333333333	(4, 1e-05)
herff_2014_nb	10	CNN	5	0.3333333333333333	(4, 1e-05)
herff_2014_nb	10	LSTM	1	0.3333333333333333	(4, 1e-05)
herff_2014_nb	10	LSTM	2	0.3333333333333333	(8, 0.01)
herff_2014_nb	10	LSTM	3	0.16666666666666666	(8, 0.1)
herff_2014_nb	10	LSTM	4	0.3333333333333333	(4, 1e-05)
herff_2014_nb	10	LSTM	5	0.3333333333333333	(4, 1e-05)
shin_2018_nb	1	LDA	1	0.3333333333333333	None
shin_2018_nb	1	LDA	2	0.3333333333333333	None
shin_2018_nb	1	LDA	3	0.2	None
shin_2018_nb	1	LDA	4	0.4	None
shin_2018_nb	1	LDA	5	0.2	None
shin_2018_nb	1	SVC	1	0.3333333333333333	1.0
shin_2018_nb	1	SVC	2	0.16666666666666666	1.0
shin_2018_nb	1	SVC	3	0.2	1.0
shin_2018_nb	1	SVC	4	0.4	1.0
shin_2018_nb	1	SVC	5	0.2	1.0
shin_2018_nb	1	kNN	1	0.16666666666666666	9
shin_2018_nb	1	kNN	2	0.5	2
shin_2018_nb	1	kNN	3	0.2	8
shin_2018_nb	1	kNN	4	0.2	2
shin_2018_nb	1	kNN	5	0.2	2
shin_2018_nb	1	ANN	1	0.6666666666666666	(8, 0.01)
shin_2018_nb	1	ANN	2	0.5	(4, 0.01)
shin_2018_nb	1	ANN	3	0.4	(16, 0.01)
shin_2018_nb	1	ANN	4	0.0	(4, 0.01)
shin_2018_nb	1	ANN	5	0.0	(4, 0.01)
shin_2018_nb	1	CNN	1	0.5	(4, 0.001)
shin_2018_nb	1	CNN	2	0.3333333333333333	(8, 0.001)
shin_2018_nb	1	CNN	3	0.4	(4, 0.001)
shin_2018_nb	1	CNN	4	0.2	(8, 0.01)
shin_2018_nb	1	CNN	5	0.2	(4, 0.1)
shin_2018_nb	1	LSTM	1	0.16666666666666666	(8, 0.01)
shin_2018_nb	1	LSTM	2	0.3333333333333333	(4, 0.01)
shin_2018_nb	1	LSTM	3	0.4	(4, 0.0001)
shin_2018_nb	1	LSTM	4	0.0	(16, 0.1)
shin_2018_nb	1	LSTM	5	0.4	(8, 0.1)
shin_2018_nb	2	LDA	1	0.16666666666666666	None
shin_2018_nb	2	LDA	2	0.3333333333333333	None
shin_2018_nb	2	LDA	3	0.2	None
shin_2018_nb	2	LDA	4	0.4	None
shin_2018_nb	2	LDA	5	0.2	None
shin_2018_nb	2	SVC	1	0.16666666666666666	1.0
shin_2018_nb	2	SVC	2	0.5	0.001
shin_2018_nb	2	SVC	3	0.2	0.001
shin_2018_nb	2	SVC	4	0.4	0.1
shin_2018_nb	2	SVC	5	0.2	0.001
shin_2018_nb	2	kNN	1	0.16666666666666666	4
shin_2018_nb	2	kNN	2	0.3333333333333333	6
shin_2018_nb	2	kNN	3	0.4	5
shin_2018_nb	2	kNN	4	0.6	3
shin_2018_nb	2	kNN	5	0.2	9
shin_2018_nb	2	ANN	1	0.3333333333333333	(4, 1e-05)
shin_2018_nb	2	ANN	2	0.3333333333333333	(4, 1e-05)
shin_2018_nb	2	ANN	3	0.2	(4, 0.1)
shin_2018_nb	2	ANN	4	0.4	(8, 0.01)
shin_2018_nb	2	ANN	5	0.2	(4, 0.001)
shin_2018_nb	2	CNN	1	0.3333333333333333	(16, 0.0001)
shin_2018_nb	2	CNN	2	0.3333333333333333	(4, 1e-05)
shin_2018_nb	2	CNN	3	0.4	(16, 0.01)
shin_2018_nb	2	CNN	4	0.2	(4, 1e-05)
shin_2018_nb	2	CNN	5	0.2	(8, 0.1)
shin_2018_nb	2	LSTM	1	0.3333333333333333	(4, 1e-05)
shin_2018_nb	2	LSTM	2	0.3333333333333333	(4, 1e-05)
shin_2018_nb	2	LSTM	3	0.2	(16, 0.1)
shin_2018_nb	2	LSTM	4	0.2	(4, 0.1)
shin_2018_nb	2	LSTM	5	0.2	(4, 1e-05)
shin_2018_nb	3	LDA	1	0.0	None
shin_2018_nb	3	LDA	2	0.6666666666666666	None
shin_2018_nb	3	LDA	3	0.4	None
shin_2018_nb	3	LDA	4	0.2	None
shin_2018_nb	3	LDA	5	1.0	None
shin_2018_nb	3	SVC	1	0.5	1.0
shin_2018_nb	3	SVC	2	0.5	1.0
shin_2018_nb	3	SVC	3	0.4	1.0
shin_2018_nb	3	SVC	4	0.2	0.001
shin_2018_nb	3	SVC	5	0.2	0.1
shin_2018_nb	3	kNN	1	0.8333333333333334	9
shin_2018_nb	3	kNN	2	0.0	1
shin_2018_nb	3	kNN	3	0.6	2
shin_2018_nb	3	kNN	4	0.6	9
shin_2018_nb	3	kNN	5	0.4	3
shin_2018_nb	3	ANN	1	0.3333333333333333	(8, 0.1)
shin_2018_nb	3	ANN	2	0.3333333333333333	(16, 0.01)
shin_2018_nb	3	ANN	3	0.6	(4, 0.01)
shin_2018_nb	3	ANN	4	0.4	(8, 0.01)
shin_2018_nb	3	ANN	5	0.2	(4, 1e-05)
shin_2018_nb	3	CNN	1	0.3333333333333333	(16, 0.01)
shin_2018_nb	3	CNN	2	0.3333333333333333	(8, 0.01)
shin_2018_nb	3	CNN	3	0.4	(16, 0.1)
shin_2018_nb	3	CNN	4	0.2	(4, 0.001)
shin_2018_nb	3	CNN	5	0.2	(8, 0.1)
shin_2018_nb	3	LSTM	1	0.8333333333333334	(16, 0.1)
shin_2018_nb	3	LSTM	2	0.3333333333333333	(8, 0.1)
shin_2018_nb	3	LSTM	3	0.4	(16, 0.1)
shin_2018_nb	3	LSTM	4	0.4	(4, 0.1)
shin_2018_nb	3	LSTM	5	0.6	(8, 0.1)
shin_2018_nb	4	LDA	1	0.3333333333333333	None
shin_2018_nb	4	LDA	2	0.5	None
shin_2018_nb	4	LDA	3	0.2	None
shin_2018_nb	4	LDA	4	0.4	None
shin_2018_nb	4	LDA	5	0.2	None
shin_2018_nb	4	SVC	1	0.3333333333333333	1.0
shin_2018_nb	4	SVC	2	0.3333333333333333	0.1
shin_2018_nb	4	SVC	3	0.4	0.1
shin_2018_nb	4	SVC	4	0.4	0.001
shin_2018_nb	4	SVC	5	0.4	0.001
shin_2018_nb	4	kNN	1	0.16666666666666666	2
shin_2018_nb	4	kNN	2	0.3333333333333333	8
shin_2018_nb	4	kNN	3	0.4	1
shin_2018_nb	4	kNN	4	0.4	2
shin_2018_nb	4	kNN	5	0.4	1
shin_2018_nb	4	ANN	1	0.3333333333333333	(4, 0.001)
shin_2018_nb	4	ANN	2	0.3333333333333333	(4, 0.001)
shin_2018_nb	4	ANN	3	0.4	(8, 0.01)
shin_2018_nb	4	ANN	4	0.6	(8, 0.001)
shin_2018_nb	4	ANN	5	0.6	(16, 0.01)
shin_2018_nb	4	CNN	1	0.3333333333333333	(4, 0.01)
shin_2018_nb	4	CNN	2	0.5	(8, 0.01)
shin_2018_nb	4	CNN	3	0.4	(8, 0.01)
shin_2018_nb	4	CNN	4	0.2	(4, 1e-05)
shin_2018_nb	4	CNN	5	0.4	(8, 0.01)
shin_2018_nb	4	LSTM	1	0.5	(8, 0.1)
shin_2018_nb	4	LSTM	2	0.5	(4, 0.001)
shin_2018_nb	4	LSTM	3	0.8	(8, 0.01)
shin_2018_nb	4	LSTM	4	0.4	(4, 0.01)
shin_2018_nb	4	LSTM	5	0.2	(4, 0.1)
shin_2018_nb	5	LDA	1	0.3333333333333333	None
shin_2018_nb	5	LDA	2	0.16666666666666666	None
shin_2018_nb	5	LDA	3	0.2	None
shin_2018_nb	5	LDA	4	0.2	None
shin_2018_nb	5	LDA	5	0.8	None
shin_2018_nb	5	SVC	1	0.3333333333333333	0.1
shin_2018_nb	5	SVC	2	0.3333333333333333	0.001
shin_2018_nb	5	SVC	3	0.2	0.001
shin_2018_nb	5	SVC	4	0.0	0.01
shin_2018_nb	5	SVC	5	0.4	1.0
shin_2018_nb	5	kNN	1	0.3333333333333333	6
shin_2018_nb	5	kNN	2	0.16666666666666666	5
shin_2018_nb	5	kNN	3	0.2	5
shin_2018_nb	5	kNN	4	0.4	6
shin_2018_nb	5	kNN	5	0.6	6
shin_2018_nb	5	ANN	1	0.3333333333333333	(4, 0.01)
shin_2018_nb	5	ANN	2	0.3333333333333333	(4, 1e-05)
shin_2018_nb	5	ANN	3	0.4	(16, 0.1)
shin_2018_nb	5	ANN	4	0.4	(8, 0.1)
shin_2018_nb	5	ANN	5	0.2	(4, 0.01)
shin_2018_nb	5	CNN	1	0.3333333333333333	(4, 1e-05)
shin_2018_nb	5	CNN	2	0.3333333333333333	(4, 1e-05)
shin_2018_nb	5	CNN	3	0.2	(8, 0.01)
shin_2018_nb	5	CNN	4	0.4	(8, 0.1)
shin_2018_nb	5	CNN	5	0.4	(8, 0.01)
shin_2018_nb	5	LSTM	1	0.3333333333333333	(4, 1e-05)
shin_2018_nb	5	LSTM	2	0.3333333333333333	(4, 1e-05)
shin_2018_nb	5	LSTM	3	0.2	(16, 0.1)
shin_2018_nb	5	LSTM	4	0.4	(8, 0.001)
shin_2018_nb	5	LSTM	5	0.4	(8, 0.1)
shin_2018_nb	6	LDA	1	0.8333333333333334	None
shin_2018_nb	6	LDA	2	0.3333333333333333	None
shin_2018_nb	6	LDA	3	0.2	None
shin_2018_nb	6	LDA	4	0.0	None
shin_2018_nb	6	LDA	5	0.4	None
shin_2018_nb	6	SVC	1	0.6666666666666666	1.0
shin_2018_nb	6	SVC	2	0.6666666666666666	1.0
shin_2018_nb	6	SVC	3	0.4	1.0
shin_2018_nb	6	SVC	4	0.6	1.0
shin_2018_nb	6	SVC	5	0.4	1.0
shin_2018_nb	6	kNN	1	0.5	2
shin_2018_nb	6	kNN	2	0.3333333333333333	1
shin_2018_nb	6	kNN	3	0.4	3
shin_2018_nb	6	kNN	4	0.2	1
shin_2018_nb	6	kNN	5	0.6	1
shin_2018_nb	6	ANN	1	0.5	(16, 0.01)
shin_2018_nb	6	ANN	2	0.3333333333333333	(8, 0.001)
shin_2018_nb	6	ANN	3	0.4	(16, 0.1)
shin_2018_nb	6	ANN	4	0.4	(4, 0.01)
shin_2018_nb	6	ANN	5	0.4	(16, 0.1)
shin_2018_nb	6	CNN	1	0.3333333333333333	(4, 1e-05)
shin_2018_nb	6	CNN	2	0.5	(8, 0.1)
shin_2018_nb	6	CNN	3	0.4	(8, 0.001)
shin_2018_nb	6	CNN	4	0.2	(4, 0.01)
shin_2018_nb	6	CNN	5	0.2	(16, 0.1)
shin_2018_nb	6	LSTM	1	0.3333333333333333	(4, 0.0001)
shin_2018_nb	6	LSTM	2	0.6666666666666666	(4, 0.1)
shin_2018_nb	6	LSTM	3	0.0	(4, 0.1)
shin_2018_nb	6	LSTM	4	0.4	(8, 0.001)
shin_2018_nb	6	LSTM	5	0.6	(4, 0.01)
shin_2018_nb	7	LDA	1	0.5	None
shin_2018_nb	7	LDA	2	0.16666666666666666	None
shin_2018_nb	7	LDA	3	0.6	None
shin_2018_nb	7	LDA	4	0.2	None
shin_2018_nb	7	LDA	5	0.2	None
shin_2018_nb	7	SVC	1	0.6666666666666666	1.0
shin_2018_nb	7	SVC	2	0.16666666666666666	0.001
shin_2018_nb	7	SVC	3	0.6	1.0
shin_2018_nb	7	SVC	4	0.4	0.1
shin_2018_nb	7	SVC	5	0.0	1.0
shin_2018_nb	7	kNN	1	0.5	9
shin_2018_nb	7	kNN	2	0.5	9
shin_2018_nb	7	kNN	3	0.2	7
shin_2018_nb	7	kNN	4	0.2	8
shin_2018_nb	7	kNN	5	0.2	1
shin_2018_nb	7	ANN	1	0.3333333333333333	(4, 1e-05)
shin_2018_nb	7	ANN	2	0.5	(4, 0.001)
shin_2018_nb	7	ANN	3	0.4	(8, 0.1)
shin_2018_nb	7	ANN	4	0.2	(4, 0.001)
shin_2018_nb	7	ANN	5	0.4	(8, 0.1)
shin_2018_nb	7	CNN	1	0.3333333333333333	(4, 0.0001)
shin_2018_nb	7	CNN	2	0.3333333333333333	(16, 0.001)
shin_2018_nb	7	CNN	3	0.4	(8, 0.01)
shin_2018_nb	7	CNN	4	0.4	(16, 0.01)
shin_2018_nb	7	CNN	5	0.2	(4, 0.01)
shin_2018_nb	7	LSTM	1	0.3333333333333333	(4, 1e-05)
shin_2018_nb	7	LSTM	2	0.5	(4, 0.1)
shin_2018_nb	7	LSTM	3	0.6	(16, 0.001)
shin_2018_nb	7	LSTM	4	0.4	(8, 0.01)
shin_2018_nb	7	LSTM	5	0.4	(16, 0.1)
shin_2018_nb	8	LDA	1	0.16666666666666666	None
shin_2018_nb	8	LDA	2	0.16666666666666666	None
shin_2018_nb	8	LDA	3	0.0	None
shin_2018_nb	8	LDA	4	0.0	None
shin_2018_nb	8	LDA	5	0.6	None
shin_2018_nb	8	SVC	1	0.3333333333333333	0.1
shin_2018_nb	8	SVC	2	0.3333333333333333	0.1
shin_2018_nb	8	SVC	3	0.2	1.0
shin_2018_nb	8	SVC	4	0.4	1.0
shin_2018_nb	8	SVC	5	0.4	1.0
shin_2018_nb	8	kNN	1	0.3333333333333333	9
shin_2018_nb	8	kNN	2	0.5	3
shin_2018_nb	8	kNN	3	0.2	1
shin_2018_nb	8	kNN	4	0.2	8
shin_2018_nb	8	kNN	5	0.4	9
shin_2018_nb	8	ANN	1	0.3333333333333333	(4, 1e-05)
shin_2018_nb	8	ANN	2	0.3333333333333333	(4, 1e-05)
shin_2018_nb	8	ANN	3	0.6	(8, 0.01)
shin_2018_nb	8	ANN	4	0.4	(8, 0.1)
shin_2018_nb	8	ANN	5	0.2	(4, 0.001)
shin_2018_nb	8	CNN	1	0.3333333333333333	(8, 0.001)
shin_2018_nb	8	CNN	2	0.16666666666666666	(8, 0.01)
shin_2018_nb	8	CNN	3	0.4	(4, 0.1)
shin_2018_nb	8	CNN	4	0.2	(16, 0.01)
shin_2018_nb	8	CNN	5	0.4	(16, 0.001)
shin_2018_nb	8	LSTM	1	0.3333333333333333	(4, 0.01)
shin_2018_nb	8	LSTM	2	0.3333333333333333	(4, 0.1)
shin_2018_nb	8	LSTM	3	0.4	(16, 0.001)
shin_2018_nb	8	LSTM	4	0.2	(16, 0.1)
shin_2018_nb	8	LSTM	5	0.2	(16, 0.001)
shin_2018_nb	9	LDA	1	0.5	None
shin_2018_nb	9	LDA	2	0.3333333333333333	None
shin_2018_nb	9	LDA	3	0.2	None
shin_2018_nb	9	LDA	4	0.4	None
shin_2018_nb	9	LDA	5	0.6	None
shin_2018_nb	9	SVC	1	0.16666666666666666	1.0
shin_2018_nb	9	SVC	2	0.16666666666666666	1.0
shin_2018_nb	9	SVC	3	0.2	1.0
shin_2018_nb	9	SVC	4	0.4	1.0
shin_2018_nb	9	SVC	5	0.2	0.1
shin_2018_nb	9	kNN	1	0.0	7
shin_2018_nb	9	kNN	2	0.16666666666666666	3
shin_2018_nb	9	kNN	3	0.0	4
shin_2018_nb	9	kNN	4	0.0	1
shin_2018_nb	9	kNN	5	0.4	1
shin_2018_nb	9	ANN	1	0.16666666666666666	(4, 0.01)
shin_2018_nb	9	ANN	2	0.16666666666666666	(8, 0.001)
shin_2018_nb	9	ANN	3	0.4	(16, 0.1)
shin_2018_nb	9	ANN	4	0.4	(8, 0.01)
shin_2018_nb	9	ANN	5	0.2	(4, 1e-05)
shin_2018_nb	9	CNN	1	0.16666666666666666	(8, 0.1)
shin_2018_nb	9	CNN	2	0.3333333333333333	(8, 0.1)
shin_2018_nb	9	CNN	3	0.2	(4, 0.1)
shin_2018_nb	9	CNN	4	0.0	(16, 0.01)
shin_2018_nb	9	CNN	5	0.6	(8, 0.01)
shin_2018_nb	9	LSTM	1	0.3333333333333333	(4, 1e-05)
shin_2018_nb	9	LSTM	2	0.3333333333333333	(8, 0.0001)
shin_2018_nb	9	LSTM	3	0.2	(8, 0.001)
shin_2018_nb	9	LSTM	4	0.4	(4, 0.001)
shin_2018_nb	9	LSTM	5	0.2	(16, 0.0001)
shin_2018_nb	10	LDA	1	0.3333333333333333	None
shin_2018_nb	10	LDA	2	0.5	None
shin_2018_nb	10	LDA	3	0.4	None
shin_2018_nb	10	LDA	4	0.2	None
shin_2018_nb	10	LDA	5	0.4	None
shin_2018_nb	10	SVC	1	0.16666666666666666	0.1
shin_2018_nb	10	SVC	2	0.16666666666666666	0.01
shin_2018_nb	10	SVC	3	0.4	0.001
shin_2018_nb	10	SVC	4	0.2	0.001
shin_2018_nb	10	SVC	5	0.2	0.001
shin_2018_nb	10	kNN	1	0.16666666666666666	1
shin_2018_nb	10	kNN	2	0.3333333333333333	4
shin_2018_nb	10	kNN	3	0.6	2
shin_2018_nb	10	kNN	4	0.4	6
shin_2018_nb	10	kNN	5	0.0	1
shin_2018_nb	10	ANN	1	0.3333333333333333	(16, 0.1)
shin_2018_nb	10	ANN	2	0.3333333333333333	(4, 0.001)
shin_2018_nb	10	ANN	3	0.4	(16, 0.1)
shin_2018_nb	10	ANN	4	0.4	(4, 1e-05)
shin_2018_nb	10	ANN	5	0.2	(4, 1e-05)
shin_2018_nb	10	CNN	1	0.3333333333333333	(4, 0.01)
shin_2018_nb	10	CNN	2	0.3333333333333333	(8, 0.001)
shin_2018_nb	10	CNN	3	0.2	(8, 0.01)
shin_2018_nb	10	CNN	4	0.2	(8, 0.1)
shin_2018_nb	10	CNN	5	0.4	(4, 1e-05)
shin_2018_nb	10	LSTM	1	0.5	(8, 0.1)
shin_2018_nb	10	LSTM	2	0.3333333333333333	(4, 0.1)
shin_2018_nb	10	LSTM	3	0.0	(16, 0.1)
shin_2018_nb	10	LSTM	4	0.6	(16, 0.1)
shin_2018_nb	10	LSTM	5	0.2	(4, 1e-05)
shin_2018_nb	11	LDA	1	0.3333333333333333	None
shin_2018_nb	11	LDA	2	0.8333333333333334	None
shin_2018_nb	11	LDA	3	0.0	None
shin_2018_nb	11	LDA	4	0.2	None
shin_2018_nb	11	LDA	5	0.6	None
shin_2018_nb	11	SVC	1	0.3333333333333333	0.001
shin_2018_nb	11	SVC	2	0.5	0.01
shin_2018_nb	11	SVC	3	0.0	1.0
shin_2018_nb	11	SVC	4	0.4	0.001
shin_2018_nb	11	SVC	5	0.8	0.1
shin_2018_nb	11	kNN	1	0.5	3
shin_2018_nb	11	kNN	2	0.3333333333333333	1
shin_2018_nb	11	kNN	3	0.0	2
shin_2018_nb	11	kNN	4	0.4	3
shin_2018_nb	11	kNN	5	0.6	6
shin_2018_nb	11	ANN	1	0.5	(4, 0.001)
shin_2018_nb	11	ANN	2	0.3333333333333333	(4, 1e-05)
shin_2018_nb	11	ANN	3	0.2	(4, 0.01)
shin_2018_nb	11	ANN	4	0.4	(8, 0.1)
shin_2018_nb	11	ANN	5	0.2	(4, 0.001)
shin_2018_nb	11	CNN	1	0.5	(8, 0.01)
shin_2018_nb	11	CNN	2	0.3333333333333333	(8, 0.1)
shin_2018_nb	11	CNN	3	0.2	(8, 0.01)
shin_2018_nb	11	CNN	4	0.2	(4, 0.001)
shin_2018_nb	11	CNN	5	0.4	(4, 0.001)
shin_2018_nb	11	LSTM	1	0.3333333333333333	(8, 0.001)
shin_2018_nb	11	LSTM	2	0.3333333333333333	(4, 1e-05)
shin_2018_nb	11	LSTM	3	0.0	(4, 0.01)
shin_2018_nb	11	LSTM	4	0.4	(8, 0.01)
shin_2018_nb	11	LSTM	5	0.4	(8, 0.001)
shin_2018_nb	12	LDA	1	0.3333333333333333	None
shin_2018_nb	12	LDA	2	0.3333333333333333	None
shin_2018_nb	12	LDA	3	0.2	None
shin_2018_nb	12	LDA	4	0.4	None
shin_2018_nb	12	LDA	5	0.6	None
shin_2018_nb	12	SVC	1	0.3333333333333333	0.001
shin_2018_nb	12	SVC	2	0.5	0.01
shin_2018_nb	12	SVC	3	0.4	0.1
shin_2018_nb	12	SVC	4	0.4	0.01
shin_2018_nb	12	SVC	5	0.2	1.0
shin_2018_nb	12	kNN	1	0.3333333333333333	4
shin_2018_nb	12	kNN	2	0.5	5
shin_2018_nb	12	kNN	3	0.2	5
shin_2018_nb	12	kNN	4	0.2	9
shin_2018_nb	12	kNN	5	0.2	7
shin_2018_nb	12	ANN	1	0.3333333333333333	(4, 0.001)
shin_2018_nb	12	ANN	2	0.3333333333333333	(4, 1e-05)
shin_2018_nb	12	ANN	3	0.2	(8, 0.1)
shin_2018_nb	12	ANN	4	0.4	(4, 0.1)
shin_2018_nb	12	ANN	5	0.2	(16, 0.01)
shin_2018_nb	12	CNN	1	0.6666666666666666	(16, 0.1)
shin_2018_nb	12	CNN	2	0.5	(16, 0.01)
shin_2018_nb	12	CNN	3	0.2	(16, 0.1)
shin_2018_nb	12	CNN	4	0.2	(8, 0.001)
shin_2018_nb	12	CNN	5	0.4	(4, 0.001)
shin_2018_nb	12	LSTM	1	0.3333333333333333	(4, 0.1)
shin_2018_nb	12	LSTM	2	0.5	(8, 0.1)
shin_2018_nb	12	LSTM	3	0.4	(4, 0.0001)
shin_2018_nb	12	LSTM	4	0.4	(8, 0.01)
shin_2018_nb	12	LSTM	5	0.2	(4, 0.0001)
shin_2018_nb	13	LDA	1	0.5	None
shin_2018_nb	13	LDA	2	0.5	None
shin_2018_nb	13	LDA	3	0.2	None
shin_2018_nb	13	LDA	4	0.4	None
shin_2018_nb	13	LDA	5	0.0	None
shin_2018_nb	13	SVC	1	0.3333333333333333	1.0
shin_2018_nb	13	SVC	2	0.5	0.001
shin_2018_nb	13	SVC	3	0.0	1.0
shin_2018_nb	13	SVC	4	0.4	0.01
shin_2018_nb	13	SVC	5	0.2	1.0
shin_2018_nb	13	kNN	1	0.3333333333333333	3
shin_2018_nb	13	kNN	2	0.3333333333333333	9
shin_2018_nb	13	kNN	3	0.0	1
shin_2018_nb	13	kNN	4	0.8	4
shin_2018_nb	13	kNN	5	0.2	4
shin_2018_nb	13	ANN	1	0.5	(4, 0.01)
shin_2018_nb	13	ANN	2	0.5	(4, 0.1)
shin_2018_nb	13	ANN	3	0.2	(8, 0.01)
shin_2018_nb	13	ANN	4	0.4	(8, 0.01)
shin_2018_nb	13	ANN	5	0.2	(8, 0.001)
shin_2018_nb	13	CNN	1	0.16666666666666666	(4, 0.01)
shin_2018_nb	13	CNN	2	0.3333333333333333	(8, 0.01)
shin_2018_nb	13	CNN	3	0.4	(16, 0.1)
shin_2018_nb	13	CNN	4	0.2	(4, 1e-05)
shin_2018_nb	13	CNN	5	0.4	(4, 0.001)
shin_2018_nb	13	LSTM	1	0.16666666666666666	(16, 0.01)
shin_2018_nb	13	LSTM	2	0.3333333333333333	(4, 0.1)
shin_2018_nb	13	LSTM	3	0.4	(16, 0.001)
shin_2018_nb	13	LSTM	4	0.4	(4, 0.0001)
shin_2018_nb	13	LSTM	5	0.4	(16, 0.01)
shin_2018_nb	14	LDA	1	0.8333333333333334	None
shin_2018_nb	14	LDA	2	0.5	None
shin_2018_nb	14	LDA	3	0.2	None
shin_2018_nb	14	LDA	4	0.4	None
shin_2018_nb	14	LDA	5	0.6	None
shin_2018_nb	14	SVC	1	0.3333333333333333	0.01
shin_2018_nb	14	SVC	2	0.16666666666666666	1.0
shin_2018_nb	14	SVC	3	0.2	1.0
shin_2018_nb	14	SVC	4	0.2	1.0
shin_2018_nb	14	SVC	5	0.4	1.0
shin_2018_nb	14	kNN	1	0.3333333333333333	3
shin_2018_nb	14	kNN	2	0.3333333333333333	4
shin_2018_nb	14	kNN	3	0.2	8
shin_2018_nb	14	kNN	4	0.4	7
shin_2018_nb	14	kNN	5	0.4	9
shin_2018_nb	14	ANN	1	0.3333333333333333	(4, 1e-05)
shin_2018_nb	14	ANN	2	0.3333333333333333	(16, 0.1)
shin_2018_nb	14	ANN	3	0.4	(4, 0.1)
shin_2018_nb	14	ANN	4	0.4	(4, 0.01)
shin_2018_nb	14	ANN	5	0.2	(4, 1e-05)
shin_2018_nb	14	CNN	1	0.3333333333333333	(4, 0.01)
shin_2018_nb	14	CNN	2	0.3333333333333333	(8, 0.001)
shin_2018_nb	14	CNN	3	0.4	(16, 0.001)
shin_2018_nb	14	CNN	4	0.2	(4, 1e-05)
shin_2018_nb	14	CNN	5	0.2	(16, 0.1)
shin_2018_nb	14	LSTM	1	0.3333333333333333	(16, 0.01)
shin_2018_nb	14	LSTM	2	0.3333333333333333	(4, 0.001)
shin_2018_nb	14	LSTM	3	0.4	(4, 1e-05)
shin_2018_nb	14	LSTM	4	0.2	(4, 0.1)
shin_2018_nb	14	LSTM	5	0.2	(4, 1e-05)
shin_2018_nb	15	LDA	1	0.3333333333333333	None
shin_2018_nb	15	LDA	2	0.5	None
shin_2018_nb	15	LDA	3	0.4	None
shin_2018_nb	15	LDA	4	0.2	None
shin_2018_nb	15	LDA	5	0.4	None
shin_2018_nb	15	SVC	1	0.3333333333333333	0.1
shin_2018_nb	15	SVC	2	0.5	0.01
shin_2018_nb	15	SVC	3	0.2	0.1
shin_2018_nb	15	SVC	4	0.4	1.0
shin_2018_nb	15	SVC	5	0.4	1.0
shin_2018_nb	15	kNN	1	0.5	4
shin_2018_nb	15	kNN	2	0.5	2
shin_2018_nb	15	kNN	3	0.6	6
shin_2018_nb	15	kNN	4	0.2	1
shin_2018_nb	15	kNN	5	0.4	3
shin_2018_nb	15	ANN	1	0.3333333333333333	(8, 0.01)
shin_2018_nb	15	ANN	2	0.6666666666666666	(4, 0.01)
shin_2018_nb	15	ANN	3	0.4	(4, 0.001)
shin_2018_nb	15	ANN	4	0.4	(16, 0.01)
shin_2018_nb	15	ANN	5	0.4	(8, 0.1)
shin_2018_nb	15	CNN	1	0.5	(8, 0.001)
shin_2018_nb	15	CNN	2	0.3333333333333333	(4, 0.0001)
shin_2018_nb	15	CNN	3	0.4	(4, 0.1)
shin_2018_nb	15	CNN	4	0.2	(4, 0.0001)
shin_2018_nb	15	CNN	5	0.2	(4, 0.001)
shin_2018_nb	15	LSTM	1	0.6666666666666666	(4, 0.1)
shin_2018_nb	15	LSTM	2	0.6666666666666666	(16, 0.01)
shin_2018_nb	15	LSTM	3	0.4	(4, 0.01)
shin_2018_nb	15	LSTM	4	0.2	(16, 0.01)
shin_2018_nb	15	LSTM	5	0.4	(4, 0.001)
shin_2018_nb	16	LDA	1	0.16666666666666666	None
shin_2018_nb	16	LDA	2	0.16666666666666666	None
shin_2018_nb	16	LDA	3	0.6	None
shin_2018_nb	16	LDA	4	0.0	None
shin_2018_nb	16	LDA	5	0.4	None
shin_2018_nb	16	SVC	1	0.6666666666666666	0.001
shin_2018_nb	16	SVC	2	0.5	1.0
shin_2018_nb	16	SVC	3	0.2	0.001
shin_2018_nb	16	SVC	4	0.0	1.0
shin_2018_nb	16	SVC	5	0.4	0.1
shin_2018_nb	16	kNN	1	0.5	4
shin_2018_nb	16	kNN	2	0.5	4
shin_2018_nb	16	kNN	3	0.6	5
shin_2018_nb	16	kNN	4	0.2	6
shin_2018_nb	16	kNN	5	0.4	7
shin_2018_nb	16	ANN	1	0.3333333333333333	(4, 1e-05)
shin_2018_nb	16	ANN	2	0.16666666666666666	(4, 0.001)
shin_2018_nb	16	ANN	3	0.4	(16, 0.001)
shin_2018_nb	16	ANN	4	0.4	(4, 0.01)
shin_2018_nb	16	ANN	5	0.2	(4, 0.001)
shin_2018_nb	16	CNN	1	0.3333333333333333	(8, 0.001)
shin_2018_nb	16	CNN	2	0.3333333333333333	(4, 0.001)
shin_2018_nb	16	CNN	3	0.6	(16, 0.01)
shin_2018_nb	16	CNN	4	0.4	(8, 0.1)
shin_2018_nb	16	CNN	5	0.4	(8, 0.001)
shin_2018_nb	16	LSTM	1	0.6666666666666666	(16, 0.01)
shin_2018_nb	16	LSTM	2	0.3333333333333333	(4, 1e-05)
shin_2018_nb	16	LSTM	3	0.4	(4, 0.1)
shin_2018_nb	16	LSTM	4	0.4	(4, 0.0001)
shin_2018_nb	16	LSTM	5	0.2	(4, 0.1)
shin_2018_nb	17	LDA	1	0.5	None
shin_2018_nb	17	LDA	2	0.3333333333333333	None
shin_2018_nb	17	LDA	3	0.2	None
shin_2018_nb	17	LDA	4	0.4	None
shin_2018_nb	17	LDA	5	0.4	None
shin_2018_nb	17	SVC	1	0.16666666666666666	0.1
shin_2018_nb	17	SVC	2	0.5	1.0
shin_2018_nb	17	SVC	3	0.4	1.0
shin_2018_nb	17	SVC	4	0.4	1.0
shin_2018_nb	17	SVC	5	0.6	1.0
shin_2018_nb	17	kNN	1	0.3333333333333333	2
shin_2018_nb	17	kNN	2	0.3333333333333333	3
shin_2018_nb	17	kNN	3	0.6	5
shin_2018_nb	17	kNN	4	0.2	1
shin_2018_nb	17	kNN	5	0.4	9
shin_2018_nb	17	ANN	1	0.6666666666666666	(16, 0.1)
shin_2018_nb	17	ANN	2	0.3333333333333333	(8, 0.1)
shin_2018_nb	17	ANN	3	0.4	(16, 0.01)
shin_2018_nb	17	ANN	4	0.6	(8, 0.1)
shin_2018_nb	17	ANN	5	0.2	(8, 0.01)
shin_2018_nb	17	CNN	1	0.3333333333333333	(4, 0.0001)
shin_2018_nb	17	CNN	2	0.3333333333333333	(4, 0.0001)
shin_2018_nb	17	CNN	3	0.0	(8, 0.01)
shin_2018_nb	17	CNN	4	0.4	(4, 0.01)
shin_2018_nb	17	CNN	5	0.2	(8, 0.01)
shin_2018_nb	17	LSTM	1	0.3333333333333333	(8, 0.001)
shin_2018_nb	17	LSTM	2	0.3333333333333333	(8, 0.001)
shin_2018_nb	17	LSTM	3	0.6	(4, 0.001)
shin_2018_nb	17	LSTM	4	0.2	(8, 0.001)
shin_2018_nb	17	LSTM	5	0.2	(4, 0.001)
shin_2018_nb	18	LDA	1	0.5	None
shin_2018_nb	18	LDA	2	0.3333333333333333	None
shin_2018_nb	18	LDA	3	0.4	None
shin_2018_nb	18	LDA	4	0.4	None
shin_2018_nb	18	LDA	5	0.4	None
shin_2018_nb	18	SVC	1	0.5	0.1
shin_2018_nb	18	SVC	2	0.6666666666666666	0.1
shin_2018_nb	18	SVC	3	0.6	0.01
shin_2018_nb	18	SVC	4	0.4	0.01
shin_2018_nb	18	SVC	5	0.6	0.1
shin_2018_nb	18	kNN	1	0.16666666666666666	7
shin_2018_nb	18	kNN	2	1.0	9
shin_2018_nb	18	kNN	3	0.6	2
shin_2018_nb	18	kNN	4	0.6	1
shin_2018_nb	18	kNN	5	0.4	6
shin_2018_nb	18	ANN	1	0.5	(4, 0.01)
shin_2018_nb	18	ANN	2	0.16666666666666666	(8, 0.1)
shin_2018_nb	18	ANN	3	0.6	(8, 0.1)
shin_2018_nb	18	ANN	4	0.2	(8, 0.01)
shin_2018_nb	18	ANN	5	0.2	(4, 0.01)
shin_2018_nb	18	CNN	1	0.3333333333333333	(8, 0.001)
shin_2018_nb	18	CNN	2	0.3333333333333333	(16, 0.001)
shin_2018_nb	18	CNN	3	0.4	(4, 0.01)
shin_2018_nb	18	CNN	4	0.4	(8, 0.01)
shin_2018_nb	18	CNN	5	0.2	(16, 0.1)
shin_2018_nb	18	LSTM	1	0.16666666666666666	(4, 0.01)
shin_2018_nb	18	LSTM	2	0.6666666666666666	(8, 0.1)
shin_2018_nb	18	LSTM	3	0.4	(8, 0.1)
shin_2018_nb	18	LSTM	4	0.4	(16, 0.01)
shin_2018_nb	18	LSTM	5	0.2	(4, 0.1)
shin_2018_nb	19	LDA	1	0.16666666666666666	None
shin_2018_nb	19	LDA	2	0.16666666666666666	None
shin_2018_nb	19	LDA	3	0.0	None
shin_2018_nb	19	LDA	4	0.4	None
shin_2018_nb	19	LDA	5	0.6	None
shin_2018_nb	19	SVC	1	0.3333333333333333	0.1
shin_2018_nb	19	SVC	2	0.3333333333333333	0.001
shin_2018_nb	19	SVC	3	0.2	0.001
shin_2018_nb	19	SVC	4	0.0	1.0
shin_2018_nb	19	SVC	5	0.2	1.0
shin_2018_nb	19	kNN	1	0.3333333333333333	1
shin_2018_nb	19	kNN	2	0.3333333333333333	9
shin_2018_nb	19	kNN	3	0.2	4
shin_2018_nb	19	kNN	4	0.0	6
shin_2018_nb	19	kNN	5	0.2	4
shin_2018_nb	19	ANN	1	0.3333333333333333	(4, 1e-05)
shin_2018_nb	19	ANN	2	0.3333333333333333	(4, 1e-05)
shin_2018_nb	19	ANN	3	0.4	(4, 0.1)
shin_2018_nb	19	ANN	4	0.4	(8, 0.01)
shin_2018_nb	19	ANN	5	0.2	(4, 1e-05)
shin_2018_nb	19	CNN	1	0.3333333333333333	(4, 0.01)
shin_2018_nb	19	CNN	2	0.3333333333333333	(8, 0.001)
shin_2018_nb	19	CNN	3	0.2	(4, 0.01)
shin_2018_nb	19	CNN	4	0.2	(4, 1e-05)
shin_2018_nb	19	CNN	5	0.2	(16, 0.01)
shin_2018_nb	19	LSTM	1	0.3333333333333333	(4, 0.0001)
shin_2018_nb	19	LSTM	2	0.3333333333333333	(4, 0.0001)
shin_2018_nb	19	LSTM	3	0.0	(4, 0.1)
shin_2018_nb	19	LSTM	4	0.2	(16, 0.1)
shin_2018_nb	19	LSTM	5	0.4	(16, 0.1)
shin_2018_nb	20	LDA	1	0.5	None
shin_2018_nb	20	LDA	2	0.0	None
shin_2018_nb	20	LDA	3	0.8	None
shin_2018_nb	20	LDA	4	0.0	None
shin_2018_nb	20	LDA	5	0.2	None
shin_2018_nb	20	SVC	1	0.3333333333333333	0.1
shin_2018_nb	20	SVC	2	0.3333333333333333	0.001
shin_2018_nb	20	SVC	3	0.2	0.001
shin_2018_nb	20	SVC	4	0.2	0.001
shin_2018_nb	20	SVC	5	0.0	1.0
shin_2018_nb	20	kNN	1	0.5	9
shin_2018_nb	20	kNN	2	0.3333333333333333	2
shin_2018_nb	20	kNN	3	0.0	9
shin_2018_nb	20	kNN	4	0.0	1
shin_2018_nb	20	kNN	5	0.0	7
shin_2018_nb	20	ANN	1	0.3333333333333333	(4, 1e-05)
shin_2018_nb	20	ANN	2	0.3333333333333333	(4, 1e-05)
shin_2018_nb	20	ANN	3	0.4	(4, 1e-05)
shin_2018_nb	20	ANN	4	0.4	(4, 1e-05)
shin_2018_nb	20	ANN	5	0.2	(4, 1e-05)
shin_2018_nb	20	CNN	1	0.3333333333333333	(16, 0.1)
shin_2018_nb	20	CNN	2	0.5	(4, 0.01)
shin_2018_nb	20	CNN	3	0.6	(16, 0.01)
shin_2018_nb	20	CNN	4	0.2	(4, 0.001)
shin_2018_nb	20	CNN	5	0.4	(8, 0.001)
shin_2018_nb	20	LSTM	1	0.3333333333333333	(4, 1e-05)
shin_2018_nb	20	LSTM	2	0.3333333333333333	(4, 1e-05)
shin_2018_nb	20	LSTM	3	0.4	(4, 1e-05)
shin_2018_nb	20	LSTM	4	0.4	(8, 0.1)
shin_2018_nb	20	LSTM	5	0.2	(4, 1e-05)
shin_2018_nb	21	LDA	1	0.0	None
shin_2018_nb	21	LDA	2	0.5	None
shin_2018_nb	21	LDA	3	0.0	None
shin_2018_nb	21	LDA	4	0.4	None
shin_2018_nb	21	LDA	5	0.2	None
shin_2018_nb	21	SVC	1	0.3333333333333333	0.1
shin_2018_nb	21	SVC	2	0.16666666666666666	0.001
shin_2018_nb	21	SVC	3	0.6	0.1
shin_2018_nb	21	SVC	4	0.8	0.1
shin_2018_nb	21	SVC	5	0.4	1.0
shin_2018_nb	21	kNN	1	0.5	9
shin_2018_nb	21	kNN	2	0.16666666666666666	3
shin_2018_nb	21	kNN	3	0.4	3
shin_2018_nb	21	kNN	4	0.4	4
shin_2018_nb	21	kNN	5	0.4	4
shin_2018_nb	21	ANN	1	0.5	(4, 0.001)
shin_2018_nb	21	ANN	2	0.16666666666666666	(4, 0.001)
shin_2018_nb	21	ANN	3	0.6	(4, 0.1)
shin_2018_nb	21	ANN	4	0.6	(4, 0.001)
shin_2018_nb	21	ANN	5	0.6	(4, 0.01)
shin_2018_nb	21	CNN	1	0.3333333333333333	(8, 0.001)
shin_2018_nb	21	CNN	2	0.3333333333333333	(4, 0.01)
shin_2018_nb	21	CNN	3	0.6	(16, 0.1)
shin_2018_nb	21	CNN	4	0.2	(4, 0.001)
shin_2018_nb	21	CNN	5	0.6	(8, 0.01)
shin_2018_nb	21	LSTM	1	0.5	(4, 0.001)
shin_2018_nb	21	LSTM	2	0.16666666666666666	(4, 0.01)
shin_2018_nb	21	LSTM	3	0.8	(16, 0.1)
shin_2018_nb	21	LSTM	4	0.8	(4, 0.1)
shin_2018_nb	21	LSTM	5	0.6	(4, 0.1)
shin_2018_nb	22	LDA	1	0.6666666666666666	None
shin_2018_nb	22	LDA	2	0.8333333333333334	None
shin_2018_nb	22	LDA	3	0.4	None
shin_2018_nb	22	LDA	4	0.8	None
shin_2018_nb	22	LDA	5	1.0	None
shin_2018_nb	22	SVC	1	0.16666666666666666	0.1
shin_2018_nb	22	SVC	2	0.3333333333333333	0.001
shin_2018_nb	22	SVC	3	0.2	0.1
shin_2018_nb	22	SVC	4	0.4	0.1
shin_2018_nb	22	SVC	5	0.2	0.001
shin_2018_nb	22	kNN	1	0.16666666666666666	1
shin_2018_nb	22	kNN	2	0.3333333333333333	1
shin_2018_nb	22	kNN	3	0.2	1
shin_2018_nb	22	kNN	4	0.4	5
shin_2018_nb	22	kNN	5	0.4	2
shin_2018_nb	22	ANN	1	0.3333333333333333	(16, 0.01)
shin_2018_nb	22	ANN	2	0.16666666666666666	(8, 0.1)
shin_2018_nb	22	ANN	3	0.4	(16, 0.01)
shin_2018_nb	22	ANN	4	0.4	(4, 0.1)
shin_2018_nb	22	ANN	5	0.2	(4, 1e-05)
shin_2018_nb	22	CNN	1	0.3333333333333333	(16, 0.001)
shin_2018_nb	22	CNN	2	0.3333333333333333	(4, 1e-05)
shin_2018_nb	22	CNN	3	0.2	(16, 0.1)
shin_2018_nb	22	CNN	4	0.2	(4, 0.0001)
shin_2018_nb	22	CNN	5	0.4	(4, 0.0001)
shin_2018_nb	22	LSTM	1	0.3333333333333333	(4, 0.01)
shin_2018_nb	22	LSTM	2	0.0	(4, 0.1)
shin_2018_nb	22	LSTM	3	0.2	(16, 0.1)
shin_2018_nb	22	LSTM	4	0.4	(4, 0.001)
shin_2018_nb	22	LSTM	5	0.2	(4, 1e-05)
shin_2018_nb	23	LDA	1	0.16666666666666666	None
shin_2018_nb	23	LDA	2	0.5	None
shin_2018_nb	23	LDA	3	0.6	None
shin_2018_nb	23	LDA	4	0.2	None
shin_2018_nb	23	LDA	5	0.4	None
shin_2018_nb	23	SVC	1	0.0	0.001
shin_2018_nb	23	SVC	2	0.3333333333333333	0.1
shin_2018_nb	23	SVC	3	0.2	1.0
shin_2018_nb	23	SVC	4	0.2	0.1
shin_2018_nb	23	SVC	5	0.0	0.1
shin_2018_nb	23	kNN	1	0.3333333333333333	4
shin_2018_nb	23	kNN	2	0.3333333333333333	3
shin_2018_nb	23	kNN	3	0.6	4
shin_2018_nb	23	kNN	4	0.0	4
shin_2018_nb	23	kNN	5	0.4	2
shin_2018_nb	23	ANN	1	0.5	(4, 0.01)
shin_2018_nb	23	ANN	2	0.3333333333333333	(16, 0.1)
shin_2018_nb	23	ANN	3	0.4	(16, 0.01)
shin_2018_nb	23	ANN	4	0.2	(8, 0.01)
shin_2018_nb	23	ANN	5	0.4	(8, 0.01)
shin_2018_nb	23	CNN	1	0.16666666666666666	(4, 0.01)
shin_2018_nb	23	CNN	2	0.3333333333333333	(8, 0.01)
shin_2018_nb	23	CNN	3	0.6	(4, 0.01)
shin_2018_nb	23	CNN	4	0.2	(8, 0.01)
shin_2018_nb	23	CNN	5	0.2	(4, 0.01)
shin_2018_nb	23	LSTM	1	0.16666666666666666	(4, 0.1)
shin_2018_nb	23	LSTM	2	0.3333333333333333	(4, 0.1)
shin_2018_nb	23	LSTM	3	0.8	(16, 0.1)
shin_2018_nb	23	LSTM	4	0.4	(4, 0.01)
shin_2018_nb	23	LSTM	5	0.2	(4, 0.01)
shin_2018_nb	24	LDA	1	0.5	None
shin_2018_nb	24	LDA	2	0.5	None
shin_2018_nb	24	LDA	3	0.4	None
shin_2018_nb	24	LDA	4	0.4	None
shin_2018_nb	24	LDA	5	0.4	None
shin_2018_nb	24	SVC	1	0.3333333333333333	1.0
shin_2018_nb	24	SVC	2	0.3333333333333333	0.001
shin_2018_nb	24	SVC	3	0.2	0.001
shin_2018_nb	24	SVC	4	0.4	0.001
shin_2018_nb	24	SVC	5	0.2	1.0
shin_2018_nb	24	kNN	1	0.16666666666666666	1
shin_2018_nb	24	kNN	2	0.5	3
shin_2018_nb	24	kNN	3	0.4	7
shin_2018_nb	24	kNN	4	0.2	7
shin_2018_nb	24	kNN	5	0.6	1
shin_2018_nb	24	ANN	1	0.16666666666666666	(16, 0.1)
shin_2018_nb	24	ANN	2	0.0	(4, 0.1)
shin_2018_nb	24	ANN	3	0.2	(8, 0.01)
shin_2018_nb	24	ANN	4	0.4	(16, 0.01)
shin_2018_nb	24	ANN	5	0.2	(8, 0.01)
shin_2018_nb	24	CNN	1	0.3333333333333333	(4, 0.01)
shin_2018_nb	24	CNN	2	0.3333333333333333	(16, 0.01)
shin_2018_nb	24	CNN	3	0.2	(16, 0.01)
shin_2018_nb	24	CNN	4	0.2	(4, 0.001)
shin_2018_nb	24	CNN	5	0.4	(8, 0.001)
shin_2018_nb	24	LSTM	1	0.3333333333333333	(8, 0.01)
shin_2018_nb	24	LSTM	2	0.3333333333333333	(8, 0.001)
shin_2018_nb	24	LSTM	3	0.2	(4, 0.01)
shin_2018_nb	24	LSTM	4	0.6	(16, 0.1)
shin_2018_nb	24	LSTM	5	0.4	(16, 0.001)
shin_2018_nb	25	LDA	1	0.16666666666666666	None
shin_2018_nb	25	LDA	2	0.5	None
shin_2018_nb	25	LDA	3	0.0	None
shin_2018_nb	25	LDA	4	0.6	None
shin_2018_nb	25	LDA	5	0.4	None
shin_2018_nb	25	SVC	1	0.5	0.001
shin_2018_nb	25	SVC	2	0.3333333333333333	1.0
shin_2018_nb	25	SVC	3	0.0	0.1
shin_2018_nb	25	SVC	4	0.2	0.001
shin_2018_nb	25	SVC	5	0.2	0.001
shin_2018_nb	25	kNN	1	0.5	2
shin_2018_nb	25	kNN	2	0.0	2
shin_2018_nb	25	kNN	3	0.0	7
shin_2018_nb	25	kNN	4	0.4	9
shin_2018_nb	25	kNN	5	0.2	4
shin_2018_nb	25	ANN	1	0.3333333333333333	(4, 1e-05)
shin_2018_nb	25	ANN	2	0.3333333333333333	(4, 1e-05)
shin_2018_nb	25	ANN	3	0.2	(16, 0.01)
shin_2018_nb	25	ANN	4	0.4	(4, 1e-05)
shin_2018_nb	25	ANN	5	0.2	(4, 0.01)
shin_2018_nb	25	CNN	1	0.3333333333333333	(4, 1e-05)
shin_2018_nb	25	CNN	2	0.3333333333333333	(4, 1e-05)
shin_2018_nb	25	CNN	3	0.4	(8, 0.01)
shin_2018_nb	25	CNN	4	0.2	(4, 1e-05)
shin_2018_nb	25	CNN	5	0.2	(4, 0.001)
shin_2018_nb	25	LSTM	1	0.3333333333333333	(4, 1e-05)
shin_2018_nb	25	LSTM	2	0.3333333333333333	(4, 0.001)
shin_2018_nb	25	LSTM	3	0.2	(4, 0.01)
shin_2018_nb	25	LSTM	4	0.6	(4, 0.001)
shin_2018_nb	25	LSTM	5	0.2	(16, 0.001)
shin_2018_nb	26	LDA	1	0.5	None
shin_2018_nb	26	LDA	2	0.3333333333333333	None
shin_2018_nb	26	LDA	3	0.4	None
shin_2018_nb	26	LDA	4	0.4	None
shin_2018_nb	26	LDA	5	0.2	None
shin_2018_nb	26	SVC	1	0.3333333333333333	0.1
shin_2018_nb	26	SVC	2	0.16666666666666666	0.1
shin_2018_nb	26	SVC	3	0.2	0.1
shin_2018_nb	26	SVC	4	0.4	0.1
shin_2018_nb	26	SVC	5	0.0	1.0
shin_2018_nb	26	kNN	1	0.3333333333333333	6
shin_2018_nb	26	kNN	2	0.16666666666666666	5
shin_2018_nb	26	kNN	3	0.2	4
shin_2018_nb	26	kNN	4	0.4	4
shin_2018_nb	26	kNN	5	0.0	1
shin_2018_nb	26	ANN	1	0.3333333333333333	(4, 0.1)
shin_2018_nb	26	ANN	2	0.16666666666666666	(4, 0.1)
shin_2018_nb	26	ANN	3	0.4	(16, 0.01)
shin_2018_nb	26	ANN	4	0.0	(4, 0.01)
shin_2018_nb	26	ANN	5	0.4	(4, 0.01)
shin_2018_nb	26	CNN	1	0.3333333333333333	(4, 1e-05)
shin_2018_nb	26	CNN	2	0.16666666666666666	(4, 0.01)
shin_2018_nb	26	CNN	3	0.0	(4, 0.001)
shin_2018_nb	26	CNN	4	0.2	(4, 1e-05)
shin_2018_nb	26	CNN	5	0.4	(16, 0.1)
shin_2018_nb	26	LSTM	1	0.5	(4, 0.1)
shin_2018_nb	26	LSTM	2	0.3333333333333333	(4, 0.1)
shin_2018_nb	26	LSTM	3	0.4	(4, 1e-05)
shin_2018_nb	26	LSTM	4	0.4	(4, 0.01)
shin_2018_nb	26	LSTM	5	0.0	(8, 0.01)
shin_2018_wg	1	LDA	1	0.75	None
shin_2018_wg	1	LDA	2	0.5833333333333334	None
shin_2018_wg	1	LDA	3	0.5833333333333334	None
shin_2018_wg	1	LDA	4	0.4166666666666667	None
shin_2018_wg	1	LDA	5	0.3333333333333333	None
shin_2018_wg	1	SVC	1	0.6666666666666666	1.0
shin_2018_wg	1	SVC	2	0.75	1.0
shin_2018_wg	1	SVC	3	0.4166666666666667	0.001
shin_2018_wg	1	SVC	4	0.5	1.0
shin_2018_wg	1	SVC	5	0.4166666666666667	1.0
shin_2018_wg	1	kNN	1	0.4166666666666667	1
shin_2018_wg	1	kNN	2	0.5833333333333334	1
shin_2018_wg	1	kNN	3	0.6666666666666666	5
shin_2018_wg	1	kNN	4	0.4166666666666667	1
shin_2018_wg	1	kNN	5	0.5	7
shin_2018_wg	1	ANN	1	0.5833333333333334	(32, 0.01)
shin_2018_wg	1	ANN	2	0.75	(8, 0.01)
shin_2018_wg	1	ANN	3	0.5	(8, 0.1)
shin_2018_wg	1	ANN	4	0.5	(4, 0.01)
shin_2018_wg	1	ANN	5	0.4166666666666667	(8, 0.01)
shin_2018_wg	1	CNN	1	0.75	(4, 0.01)
shin_2018_wg	1	CNN	2	0.75	(8, 0.001)
shin_2018_wg	1	CNN	3	0.5	(4, 0.01)
shin_2018_wg	1	CNN	4	0.75	(32, 0.01)
shin_2018_wg	1	CNN	5	0.5	(16, 0.001)
shin_2018_wg	1	LSTM	1	0.5833333333333334	(4, 0.001)
shin_2018_wg	1	LSTM	2	0.9166666666666666	(16, 0.1)
shin_2018_wg	1	LSTM	3	0.6666666666666666	(8, 0.01)
shin_2018_wg	1	LSTM	4	0.5	(4, 0.0001)
shin_2018_wg	1	LSTM	5	0.5833333333333334	(32, 0.1)
shin_2018_wg	2	LDA	1	0.3333333333333333	None
shin_2018_wg	2	LDA	2	0.5	None
shin_2018_wg	2	LDA	3	0.8333333333333334	None
shin_2018_wg	2	LDA	4	0.5	None
shin_2018_wg	2	LDA	5	0.5833333333333334	None
shin_2018_wg	2	SVC	1	0.6666666666666666	1.0
shin_2018_wg	2	SVC	2	0.6666666666666666	0.001
shin_2018_wg	2	SVC	3	0.6666666666666666	1.0
shin_2018_wg	2	SVC	4	0.4166666666666667	0.1
shin_2018_wg	2	SVC	5	0.5833333333333334	0.001
shin_2018_wg	2	kNN	1	0.5833333333333334	2
shin_2018_wg	2	kNN	2	0.5833333333333334	3
shin_2018_wg	2	kNN	3	0.5	8
shin_2018_wg	2	kNN	4	0.3333333333333333	1
shin_2018_wg	2	kNN	5	0.3333333333333333	2
shin_2018_wg	2	ANN	1	0.5	(4, 0.01)
shin_2018_wg	2	ANN	2	0.5	(32, 0.1)
shin_2018_wg	2	ANN	3	0.5833333333333334	(32, 0.01)
shin_2018_wg	2	ANN	4	0.5	(8, 0.01)
shin_2018_wg	2	ANN	5	0.75	(16, 0.01)
shin_2018_wg	2	CNN	1	0.25	(16, 0.01)
shin_2018_wg	2	CNN	2	0.6666666666666666	(4, 0.01)
shin_2018_wg	2	CNN	3	0.5	(8, 0.01)
shin_2018_wg	2	CNN	4	0.3333333333333333	(32, 0.001)
shin_2018_wg	2	CNN	5	0.5	(16, 0.01)
shin_2018_wg	2	LSTM	1	0.4166666666666667	(16, 0.1)
shin_2018_wg	2	LSTM	2	0.4166666666666667	(4, 0.01)
shin_2018_wg	2	LSTM	3	0.6666666666666666	(4, 0.01)
shin_2018_wg	2	LSTM	4	0.3333333333333333	(32, 0.0001)
shin_2018_wg	2	LSTM	5	0.5833333333333334	(4, 0.01)
shin_2018_wg	3	LDA	1	0.8333333333333334	None
shin_2018_wg	3	LDA	2	0.5833333333333334	None
shin_2018_wg	3	LDA	3	0.5833333333333334	None
shin_2018_wg	3	LDA	4	0.8333333333333334	None
shin_2018_wg	3	LDA	5	0.8333333333333334	None
shin_2018_wg	3	SVC	1	0.4166666666666667	1.0
shin_2018_wg	3	SVC	2	0.25	0.001
shin_2018_wg	3	SVC	3	0.3333333333333333	0.001
shin_2018_wg	3	SVC	4	0.3333333333333333	0.01
shin_2018_wg	3	SVC	5	0.4166666666666667	1.0
shin_2018_wg	3	kNN	1	0.5	3
shin_2018_wg	3	kNN	2	0.5	8
shin_2018_wg	3	kNN	3	0.5	9
shin_2018_wg	3	kNN	4	0.6666666666666666	7
shin_2018_wg	3	kNN	5	0.5	7
shin_2018_wg	3	ANN	1	0.6666666666666666	(4, 0.01)
shin_2018_wg	3	ANN	2	0.3333333333333333	(8, 0.001)
shin_2018_wg	3	ANN	3	0.6666666666666666	(16, 0.01)
shin_2018_wg	3	ANN	4	0.25	(32, 0.01)
shin_2018_wg	3	ANN	5	0.4166666666666667	(16, 0.1)
shin_2018_wg	3	CNN	1	0.5	(4, 1e-05)
shin_2018_wg	3	CNN	2	0.4166666666666667	(32, 0.001)
shin_2018_wg	3	CNN	3	0.4166666666666667	(4, 0.01)
shin_2018_wg	3	CNN	4	0.5	(4, 0.1)
shin_2018_wg	3	CNN	5	0.4166666666666667	(8, 0.001)
shin_2018_wg	3	LSTM	1	0.5	(32, 0.0001)
shin_2018_wg	3	LSTM	2	0.5	(32, 0.1)
shin_2018_wg	3	LSTM	3	0.5833333333333334	(32, 0.01)
shin_2018_wg	3	LSTM	4	0.5	(4, 0.0001)
shin_2018_wg	3	LSTM	5	0.4166666666666667	(4, 0.1)
shin_2018_wg	4	LDA	1	0.5	None
shin_2018_wg	4	LDA	2	0.8333333333333334	None
shin_2018_wg	4	LDA	3	0.4166666666666667	None
shin_2018_wg	4	LDA	4	0.3333333333333333	None
shin_2018_wg	4	LDA	5	0.5	None
shin_2018_wg	4	SVC	1	0.4166666666666667	0.001
shin_2018_wg	4	SVC	2	0.5	0.01
shin_2018_wg	4	SVC	3	0.6666666666666666	0.001
shin_2018_wg	4	SVC	4	0.5	0.1
shin_2018_wg	4	SVC	5	0.4166666666666667	1.0
shin_2018_wg	4	kNN	1	0.25	4
shin_2018_wg	4	kNN	2	0.9166666666666666	1
shin_2018_wg	4	kNN	3	0.75	8
shin_2018_wg	4	kNN	4	0.6666666666666666	6
shin_2018_wg	4	kNN	5	0.5	1
shin_2018_wg	4	ANN	1	0.5	(8, 0.01)
shin_2018_wg	4	ANN	2	0.5	(32, 0.1)
shin_2018_wg	4	ANN	3	0.6666666666666666	(4, 0.01)
shin_2018_wg	4	ANN	4	0.5833333333333334	(4, 0.01)
shin_2018_wg	4	ANN	5	0.5833333333333334	(8, 0.01)
shin_2018_wg	4	CNN	1	0.6666666666666666	(4, 0.001)
shin_2018_wg	4	CNN	2	0.9166666666666666	(8, 0.01)
shin_2018_wg	4	CNN	3	0.5833333333333334	(8, 0.01)
shin_2018_wg	4	CNN	4	0.5833333333333334	(16, 0.001)
shin_2018_wg	4	CNN	5	0.5833333333333334	(16, 0.01)
shin_2018_wg	4	LSTM	1	0.5833333333333334	(4, 0.0001)
shin_2018_wg	4	LSTM	2	0.5833333333333334	(32, 0.001)
shin_2018_wg	4	LSTM	3	0.5	(8, 1e-05)
shin_2018_wg	4	LSTM	4	0.4166666666666667	(4, 0.001)
shin_2018_wg	4	LSTM	5	0.5833333333333334	(4, 0.001)
shin_2018_wg	5	LDA	1	0.8333333333333334	None
shin_2018_wg	5	LDA	2	0.6666666666666666	None
shin_2018_wg	5	LDA	3	0.25	None
shin_2018_wg	5	LDA	4	0.5	None
shin_2018_wg	5	LDA	5	0.6666666666666666	None
shin_2018_wg	5	SVC	1	0.8333333333333334	1.0
shin_2018_wg	5	SVC	2	0.25	0.1
shin_2018_wg	5	SVC	3	0.5	1.0
shin_2018_wg	5	SVC	4	0.4166666666666667	0.01
shin_2018_wg	5	SVC	5	0.6666666666666666	1.0
shin_2018_wg	5	kNN	1	0.5833333333333334	4
shin_2018_wg	5	kNN	2	0.3333333333333333	3
shin_2018_wg	5	kNN	3	0.6666666666666666	1
shin_2018_wg	5	kNN	4	0.5	8
shin_2018_wg	5	kNN	5	0.5833333333333334	7
shin_2018_wg	5	ANN	1	0.6666666666666666	(16, 0.01)
shin_2018_wg	5	ANN	2	0.3333333333333333	(32, 0.01)
shin_2018_wg	5	ANN	3	0.5833333333333334	(4, 0.01)
shin_2018_wg	5	ANN	4	0.5833333333333334	(8, 0.001)
shin_2018_wg	5	ANN	5	0.5833333333333334	(4, 0.001)
shin_2018_wg	5	CNN	1	0.5	(32, 0.1)
shin_2018_wg	5	CNN	2	0.5	(4, 0.01)
shin_2018_wg	5	CNN	3	0.5833333333333334	(32, 0.01)
shin_2018_wg	5	CNN	4	0.5	(16, 0.001)
shin_2018_wg	5	CNN	5	0.5	(8, 0.001)
shin_2018_wg	5	LSTM	1	0.8333333333333334	(8, 0.001)
shin_2018_wg	5	LSTM	2	0.5	(4, 0.0001)
shin_2018_wg	5	LSTM	3	0.5833333333333334	(16, 0.001)
shin_2018_wg	5	LSTM	4	0.4166666666666667	(16, 0.0001)
shin_2018_wg	5	LSTM	5	0.5833333333333334	(16, 0.01)
shin_2018_wg	6	LDA	1	0.3333333333333333	None
shin_2018_wg	6	LDA	2	0.25	None
shin_2018_wg	6	LDA	3	0.5833333333333334	None
shin_2018_wg	6	LDA	4	0.5	None
shin_2018_wg	6	LDA	5	0.75	None
shin_2018_wg	6	SVC	1	0.4166666666666667	0.001
shin_2018_wg	6	SVC	2	0.3333333333333333	1.0
shin_2018_wg	6	SVC	3	0.5	0.1
shin_2018_wg	6	SVC	4	0.4166666666666667	0.1
shin_2018_wg	6	SVC	5	0.25	0.001
shin_2018_wg	6	kNN	1	0.75	5
shin_2018_wg	6	kNN	2	0.3333333333333333	7
shin_2018_wg	6	kNN	3	0.6666666666666666	9
shin_2018_wg	6	kNN	4	0.6666666666666666	2
shin_2018_wg	6	kNN	5	0.3333333333333333	9
shin_2018_wg	6	ANN	1	0.5833333333333334	(8, 0.1)
shin_2018_wg	6	ANN	2	0.3333333333333333	(4, 0.01)
shin_2018_wg	6	ANN	3	0.5833333333333334	(16, 0.001)
shin_2018_wg	6	ANN	4	0.4166666666666667	(16, 0.1)
shin_2018_wg	6	ANN	5	0.5	(4, 0.001)
shin_2018_wg	6	CNN	1	0.4166666666666667	(8, 0.01)
shin_2018_wg	6	CNN	2	0.3333333333333333	(4, 0.001)
shin_2018_wg	6	CNN	3	0.5	(16, 0.001)
shin_2018_wg	6	CNN	4	0.5	(8, 0.001)
shin_2018_wg	6	CNN	5	0.5	(16, 0.001)
shin_2018_wg	6	LSTM	1	0.5	(8, 0.0001)
shin_2018_wg	6	LSTM	2	0.5833333333333334	(16, 0.1)
shin_2018_wg	6	LSTM	3	0.5833333333333334	(4, 0.1)
shin_2018_wg	6	LSTM	4	0.5833333333333334	(4, 0.1)
shin_2018_wg	6	LSTM	5	0.5	(4, 0.0001)
shin_2018_wg	7	LDA	1	0.5	None
shin_2018_wg	7	LDA	2	0.6666666666666666	None
shin_2018_wg	7	LDA	3	0.75	None
shin_2018_wg	7	LDA	4	0.4166666666666667	None
shin_2018_wg	7	LDA	5	0.6666666666666666	None
shin_2018_wg	7	SVC	1	0.5833333333333334	1.0
shin_2018_wg	7	SVC	2	0.6666666666666666	0.1
shin_2018_wg	7	SVC	3	0.4166666666666667	0.1
shin_2018_wg	7	SVC	4	0.75	1.0
shin_2018_wg	7	SVC	5	0.6666666666666666	1.0
shin_2018_wg	7	kNN	1	0.6666666666666666	9
shin_2018_wg	7	kNN	2	0.6666666666666666	5
shin_2018_wg	7	kNN	3	0.4166666666666667	4
shin_2018_wg	7	kNN	4	0.6666666666666666	7
shin_2018_wg	7	kNN	5	0.5833333333333334	7
shin_2018_wg	7	ANN	1	0.6666666666666666	(16, 0.01)
shin_2018_wg	7	ANN	2	0.75	(4, 0.001)
shin_2018_wg	7	ANN	3	0.5833333333333334	(4, 0.001)
shin_2018_wg	7	ANN	4	0.6666666666666666	(8, 0.01)
shin_2018_wg	7	ANN	5	0.5833333333333334	(4, 0.001)
shin_2018_wg	7	CNN	1	0.4166666666666667	(32, 0.001)
shin_2018_wg	7	CNN	2	0.5	(32, 0.1)
shin_2018_wg	7	CNN	3	0.5	(4, 0.001)
shin_2018_wg	7	CNN	4	0.6666666666666666	(4, 0.01)
shin_2018_wg	7	CNN	5	0.5	(4, 0.01)
shin_2018_wg	7	LSTM	1	0.75	(8, 0.1)
shin_2018_wg	7	LSTM	2	0.5833333333333334	(16, 0.01)
shin_2018_wg	7	LSTM	3	0.5	(8, 0.01)
shin_2018_wg	7	LSTM	4	0.25	(32, 0.1)
shin_2018_wg	7	LSTM	5	0.5	(4, 0.0001)
shin_2018_wg	8	LDA	1	0.5	None
shin_2018_wg	8	LDA	2	0.6666666666666666	None
shin_2018_wg	8	LDA	3	0.4166666666666667	None
shin_2018_wg	8	LDA	4	0.4166666666666667	None
shin_2018_wg	8	LDA	5	0.5833333333333334	None
shin_2018_wg	8	SVC	1	0.75	0.01
shin_2018_wg	8	SVC	2	0.5	0.1
shin_2018_wg	8	SVC	3	0.5833333333333334	1.0
shin_2018_wg	8	SVC	4	0.4166666666666667	1.0
shin_2018_wg	8	SVC	5	0.4166666666666667	0.01
shin_2018_wg	8	kNN	1	0.75	6
shin_2018_wg	8	kNN	2	0.4166666666666667	1
shin_2018_wg	8	kNN	3	0.75	6
shin_2018_wg	8	kNN	4	0.5	8
shin_2018_wg	8	kNN	5	0.5	6
shin_2018_wg	8	ANN	1	0.5	(8, 0.001)
shin_2018_wg	8	ANN	2	0.5833333333333334	(32, 0.1)
shin_2018_wg	8	ANN	3	0.4166666666666667	(4, 0.001)
shin_2018_wg	8	ANN	4	0.5	(8, 0.01)
shin_2018_wg	8	ANN	5	0.5833333333333334	(4, 0.01)
shin_2018_wg	8	CNN	1	0.4166666666666667	(8, 0.01)
shin_2018_wg	8	CNN	2	0.5833333333333334	(8, 0.001)
shin_2018_wg	8	CNN	3	0.5	(4, 0.001)
shin_2018_wg	8	CNN	4	0.5	(4, 0.001)
shin_2018_wg	8	CNN	5	0.4166666666666667	(8, 0.01)
shin_2018_wg	8	LSTM	1	0.5833333333333334	(8, 0.0001)
shin_2018_wg	8	LSTM	2	0.5833333333333334	(8, 0.0001)
shin_2018_wg	8	LSTM	3	0.5833333333333334	(16, 0.001)
shin_2018_wg	8	LSTM	4	0.5833333333333334	(16, 0.001)
shin_2018_wg	8	LSTM	5	0.4166666666666667	(32, 0.001)
shin_2018_wg	9	LDA	1	0.6666666666666666	None
shin_2018_wg	9	LDA	2	0.6666666666666666	None
shin_2018_wg	9	LDA	3	0.5	None
shin_2018_wg	9	LDA	4	0.3333333333333333	None
shin_2018_wg	9	LDA	5	0.75	None
shin_2018_wg	9	SVC	1	0.6666666666666666	1.0
shin_2018_wg	9	SVC	2	0.5833333333333334	0.001
shin_2018_wg	9	SVC	3	0.4166666666666667	0.001
shin_2018_wg	9	SVC	4	0.4166666666666667	0.01
shin_2018_wg	9	SVC	5	0.5	1.0
shin_2018_wg	9	kNN	1	0.5	3
shin_2018_wg	9	kNN	2	0.5833333333333334	1
shin_2018_wg	9	kNN	3	0.5833333333333334	1
shin_2018_wg	9	kNN	4	0.4166666666666667	9
shin_2018_wg	9	kNN	5	0.5833333333333334	1
shin_2018_wg	9	ANN	1	0.4166666666666667	(32, 0.1)
shin_2018_wg	9	ANN	2	0.5833333333333334	(4, 0.1)
shin_2018_wg	9	ANN	3	0.5	(4, 0.001)
shin_2018_wg	9	ANN	4	0.5833333333333334	(32, 0.1)
shin_2018_wg	9	ANN	5	0.75	(32, 0.1)
shin_2018_wg	9	CNN	1	0.3333333333333333	(4, 0.01)
shin_2018_wg	9	CNN	2	0.5	(4, 0.001)
shin_2018_wg	9	CNN	3	0.5833333333333334	(32, 0.01)
shin_2018_wg	9	CNN	4	0.3333333333333333	(8, 0.01)
shin_2018_wg	9	CNN	5	0.75	(16, 0.01)
shin_2018_wg	9	LSTM	1	0.3333333333333333	(8, 0.001)
shin_2018_wg	9	LSTM	2	0.6666666666666666	(16, 0.1)
shin_2018_wg	9	LSTM	3	0.4166666666666667	(16, 0.1)
shin_2018_wg	9	LSTM	4	0.5	(4, 0.1)
shin_2018_wg	9	LSTM	5	0.6666666666666666	(4, 0.001)
shin_2018_wg	10	LDA	1	0.5	None
shin_2018_wg	10	LDA	2	0.75	None
shin_2018_wg	10	LDA	3	0.4166666666666667	None
shin_2018_wg	10	LDA	4	0.75	None
shin_2018_wg	10	LDA	5	0.6666666666666666	None
shin_2018_wg	10	SVC	1	0.5833333333333334	0.001
shin_2018_wg	10	SVC	2	0.6666666666666666	0.1
shin_2018_wg	10	SVC	3	0.5833333333333334	1.0
shin_2018_wg	10	SVC	4	0.3333333333333333	0.001
shin_2018_wg	10	SVC	5	0.8333333333333334	1.0
shin_2018_wg	10	kNN	1	0.5	2
shin_2018_wg	10	kNN	2	0.5833333333333334	7
shin_2018_wg	10	kNN	3	0.4166666666666667	4
shin_2018_wg	10	kNN	4	0.5833333333333334	4
shin_2018_wg	10	kNN	5	0.5	3
shin_2018_wg	10	ANN	1	0.5833333333333334	(16, 0.1)
shin_2018_wg	10	ANN	2	0.5833333333333334	(8, 0.1)
shin_2018_wg	10	ANN	3	0.4166666666666667	(8, 0.001)
shin_2018_wg	10	ANN	4	0.5	(4, 0.001)
shin_2018_wg	10	ANN	5	0.6666666666666666	(4, 0.01)
shin_2018_wg	10	CNN	1	0.5	(8, 0.01)
shin_2018_wg	10	CNN	2	0.4166666666666667	(16, 0.01)
shin_2018_wg	10	CNN	3	0.25	(32, 0.01)
shin_2018_wg	10	CNN	4	0.5833333333333334	(16, 0.01)
shin_2018_wg	10	CNN	5	0.75	(32, 0.01)
shin_2018_wg	10	LSTM	1	0.5	(4, 0.01)
shin_2018_wg	10	LSTM	2	0.3333333333333333	(32, 0.001)
shin_2018_wg	10	LSTM	3	0.3333333333333333	(8, 0.1)
shin_2018_wg	10	LSTM	4	0.4166666666666667	(4, 0.1)
shin_2018_wg	10	LSTM	5	0.5833333333333334	(32, 0.01)
shin_2018_wg	11	LDA	1	0.5	None
shin_2018_wg	11	LDA	2	0.4166666666666667	None
shin_2018_wg	11	LDA	3	0.4166666666666667	None
shin_2018_wg	11	LDA	4	0.3333333333333333	None
shin_2018_wg	11	LDA	5	0.5	None
shin_2018_wg	11	SVC	1	0.5	1.0
shin_2018_wg	11	SVC	2	0.4166666666666667	0.1
shin_2018_wg	11	SVC	3	0.4166666666666667	1.0
shin_2018_wg	11	SVC	4	0.5833333333333334	1.0
shin_2018_wg	11	SVC	5	0.5	0.1
shin_2018_wg	11	kNN	1	0.3333333333333333	3
shin_2018_wg	11	kNN	2	0.4166666666666667	4
shin_2018_wg	11	kNN	3	0.3333333333333333	3
shin_2018_wg	11	kNN	4	0.5	4
shin_2018_wg	11	kNN	5	0.5833333333333334	1
shin_2018_wg	11	ANN	1	0.5	(4, 1e-05)
shin_2018_wg	11	ANN	2	0.3333333333333333	(4, 0.01)
shin_2018_wg	11	ANN	3	0.4166666666666667	(32, 0.1)
shin_2018_wg	11	ANN	4	0.3333333333333333	(16, 0.001)
shin_2018_wg	11	ANN	5	0.4166666666666667	(4, 0.1)
shin_2018_wg	11	CNN	1	0.5	(32, 0.1)
shin_2018_wg	11	CNN	2	0.4166666666666667	(8, 0.001)
shin_2018_wg	11	CNN	3	0.5833333333333334	(16, 0.01)
shin_2018_wg	11	CNN	4	0.5	(16, 0.001)
shin_2018_wg	11	CNN	5	0.5	(4, 0.001)
shin_2018_wg	11	LSTM	1	0.5	(16, 1e-05)
shin_2018_wg	11	LSTM	2	0.3333333333333333	(4, 0.001)
shin_2018_wg	11	LSTM	3	0.5	(8, 0.0001)
shin_2018_wg	11	LSTM	4	0.5833333333333334	(8, 0.0001)
shin_2018_wg	11	LSTM	5	0.4166666666666667	(8, 0.001)
shin_2018_wg	12	LDA	1	0.5833333333333334	None
shin_2018_wg	12	LDA	2	0.5	None
shin_2018_wg	12	LDA	3	0.4166666666666667	None
shin_2018_wg	12	LDA	4	0.5833333333333334	None
shin_2018_wg	12	LDA	5	0.6666666666666666	None
shin_2018_wg	12	SVC	1	0.5833333333333334	0.001
shin_2018_wg	12	SVC	2	0.4166666666666667	0.1
shin_2018_wg	12	SVC	3	0.5833333333333334	0.001
shin_2018_wg	12	SVC	4	0.3333333333333333	0.1
shin_2018_wg	12	SVC	5	0.5833333333333334	0.001
shin_2018_wg	12	kNN	1	0.3333333333333333	1
shin_2018_wg	12	kNN	2	0.5	3
shin_2018_wg	12	kNN	3	0.3333333333333333	1
shin_2018_wg	12	kNN	4	0.6666666666666666	2
shin_2018_wg	12	kNN	5	0.4166666666666667	1
shin_2018_wg	12	ANN	1	0.4166666666666667	(32, 0.1)
shin_2018_wg	12	ANN	2	0.4166666666666667	(4, 0.001)
shin_2018_wg	12	ANN	3	0.5	(32, 0.1)
shin_2018_wg	12	ANN	4	0.5	(16, 0.001)
shin_2018_wg	12	ANN	5	0.5	(32, 0.1)
shin_2018_wg	12	CNN	1	0.8333333333333334	(4, 0.001)
shin_2018_wg	12	CNN	2	0.5	(8, 0.01)
shin_2018_wg	12	CNN	3	0.5	(4, 0.001)
shin_2018_wg	12	CNN	4	0.5	(8, 0.01)
shin_2018_wg	12	CNN	5	0.9166666666666666	(4, 0.001)
shin_2018_wg	12	LSTM	1	0.5	(32, 0.01)
shin_2018_wg	12	LSTM	2	0.5833333333333334	(8, 0.001)
shin_2018_wg	12	LSTM	3	0.5	(4, 0.1)
shin_2018_wg	12	LSTM	4	0.4166666666666667	(4, 0.01)
shin_2018_wg	12	LSTM	5	0.8333333333333334	(8, 0.01)
shin_2018_wg	13	LDA	1	0.5833333333333334	None
shin_2018_wg	13	LDA	2	0.75	None
shin_2018_wg	13	LDA	3	0.8333333333333334	None
shin_2018_wg	13	LDA	4	0.75	None
shin_2018_wg	13	LDA	5	0.9166666666666666	None
shin_2018_wg	13	SVC	1	0.5833333333333334	0.001
shin_2018_wg	13	SVC	2	0.4166666666666667	1.0
shin_2018_wg	13	SVC	3	0.75	0.001
shin_2018_wg	13	SVC	4	0.8333333333333334	0.1
shin_2018_wg	13	SVC	5	0.5833333333333334	0.01
shin_2018_wg	13	kNN	1	0.5	5
shin_2018_wg	13	kNN	2	0.6666666666666666	7
shin_2018_wg	13	kNN	3	0.25	1
shin_2018_wg	13	kNN	4	0.6666666666666666	5
shin_2018_wg	13	kNN	5	0.5	9
shin_2018_wg	13	ANN	1	0.5833333333333334	(16, 0.001)
shin_2018_wg	13	ANN	2	0.5833333333333334	(4, 0.001)
shin_2018_wg	13	ANN	3	0.6666666666666666	(4, 0.001)
shin_2018_wg	13	ANN	4	0.75	(4, 0.001)
shin_2018_wg	13	ANN	5	0.5833333333333334	(4, 0.001)
shin_2018_wg	13	CNN	1	0.5833333333333334	(4, 0.0001)
shin_2018_wg	13	CNN	2	0.6666666666666666	(16, 0.01)
shin_2018_wg	13	CNN	3	0.6666666666666666	(4, 0.001)
shin_2018_wg	13	CNN	4	0.6666666666666666	(8, 0.01)
shin_2018_wg	13	CNN	5	0.5833333333333334	(4, 0.0001)
shin_2018_wg	13	LSTM	1	0.8333333333333334	(16, 0.0001)
shin_2018_wg	13	LSTM	2	0.4166666666666667	(4, 0.0001)
shin_2018_wg	13	LSTM	3	0.5	(16, 0.1)
shin_2018_wg	13	LSTM	4	0.8333333333333334	(8, 0.001)
shin_2018_wg	13	LSTM	5	0.5833333333333334	(8, 0.0001)
shin_2018_wg	14	LDA	1	0.5	None
shin_2018_wg	14	LDA	2	0.8333333333333334	None
shin_2018_wg	14	LDA	3	0.6666666666666666	None
shin_2018_wg	14	LDA	4	0.5	None
shin_2018_wg	14	LDA	5	0.3333333333333333	None
shin_2018_wg	14	SVC	1	0.4166666666666667	1.0
shin_2018_wg	14	SVC	2	0.6666666666666666	1.0
shin_2018_wg	14	SVC	3	0.6666666666666666	1.0
shin_2018_wg	14	SVC	4	0.75	1.0
shin_2018_wg	14	SVC	5	0.8333333333333334	1.0
shin_2018_wg	14	kNN	1	0.5	5
shin_2018_wg	14	kNN	2	0.6666666666666666	2
shin_2018_wg	14	kNN	3	0.75	6
shin_2018_wg	14	kNN	4	0.6666666666666666	6
shin_2018_wg	14	kNN	5	0.5833333333333334	7
shin_2018_wg	14	ANN	1	0.5	(4, 0.001)
shin_2018_wg	14	ANN	2	0.5	(4, 0.001)
shin_2018_wg	14	ANN	3	0.6666666666666666	(4, 0.001)
shin_2018_wg	14	ANN	4	0.5	(32, 0.01)
shin_2018_wg	14	ANN	5	0.4166666666666667	(8, 0.01)
shin_2018_wg	14	CNN	1	0.4166666666666667	(16, 0.001)
shin_2018_wg	14	CNN	2	0.5	(16, 0.001)
shin_2018_wg	14	CNN	3	0.6666666666666666	(8, 0.01)
shin_2018_wg	14	CNN	4	0.4166666666666667	(16, 0.01)
shin_2018_wg	14	CNN	5	0.5833333333333334	(16, 0.001)
shin_2018_wg	14	LSTM	1	0.5833333333333334	(4, 0.0001)
shin_2018_wg	14	LSTM	2	0.5	(4, 0.0001)
shin_2018_wg	14	LSTM	3	0.6666666666666666	(32, 0.1)
shin_2018_wg	14	LSTM	4	0.5	(32, 0.0001)
shin_2018_wg	14	LSTM	5	0.6666666666666666	(8, 0.0001)
shin_2018_wg	15	LDA	1	0.4166666666666667	None
shin_2018_wg	15	LDA	2	0.5	None
shin_2018_wg	15	LDA	3	0.5833333333333334	None
shin_2018_wg	15	LDA	4	0.5	None
shin_2018_wg	15	LDA	5	0.6666666666666666	None
shin_2018_wg	15	SVC	1	0.5	0.001
shin_2018_wg	15	SVC	2	0.5833333333333334	0.1
shin_2018_wg	15	SVC	3	0.5	0.001
shin_2018_wg	15	SVC	4	0.3333333333333333	0.01
shin_2018_wg	15	SVC	5	0.5	0.001
shin_2018_wg	15	kNN	1	0.3333333333333333	3
shin_2018_wg	15	kNN	2	0.4166666666666667	5
shin_2018_wg	15	kNN	3	0.5833333333333334	2
shin_2018_wg	15	kNN	4	0.5833333333333334	6
shin_2018_wg	15	kNN	5	0.5	2
shin_2018_wg	15	ANN	1	0.5833333333333334	(4, 0.01)
shin_2018_wg	15	ANN	2	0.5	(32, 0.1)
shin_2018_wg	15	ANN	3	0.4166666666666667	(32, 0.1)
shin_2018_wg	15	ANN	4	0.5	(8, 0.1)
shin_2018_wg	15	ANN	5	0.5	(4, 0.01)
shin_2018_wg	15	CNN	1	0.4166666666666667	(4, 0.01)
shin_2018_wg	15	CNN	2	0.3333333333333333	(8, 0.001)
shin_2018_wg	15	CNN	3	0.25	(32, 0.1)
shin_2018_wg	15	CNN	4	0.5	(8, 0.001)
shin_2018_wg	15	CNN	5	0.5	(16, 0.001)
shin_2018_wg	15	LSTM	1	0.5833333333333334	(32, 0.0001)
shin_2018_wg	15	LSTM	2	0.4166666666666667	(4, 0.0001)
shin_2018_wg	15	LSTM	3	0.4166666666666667	(16, 0.1)
shin_2018_wg	15	LSTM	4	0.4166666666666667	(8, 0.0001)
shin_2018_wg	15	LSTM	5	0.5833333333333334	(8, 0.001)
shin_2018_wg	16	LDA	1	0.5833333333333334	None
shin_2018_wg	16	LDA	2	0.75	None
shin_2018_wg	16	LDA	3	0.6666666666666666	None
shin_2018_wg	16	LDA	4	0.5833333333333334	None
shin_2018_wg	16	LDA	5	0.8333333333333334	None
shin_2018_wg	16	SVC	1	0.5833333333333334	1.0
shin_2018_wg	16	SVC	2	0.6666666666666666	1.0
shin_2018_wg	16	SVC	3	0.75	1.0
shin_2018_wg	16	SVC	4	0.5833333333333334	0.01
shin_2018_wg	16	SVC	5	0.4166666666666667	1.0
shin_2018_wg	16	kNN	1	0.5	1
shin_2018_wg	16	kNN	2	0.6666666666666666	9
shin_2018_wg	16	kNN	3	0.5833333333333334	4
shin_2018_wg	16	kNN	4	0.5	8
shin_2018_wg	16	kNN	5	0.6666666666666666	4
shin_2018_wg	16	ANN	1	0.5833333333333334	(4, 0.01)
shin_2018_wg	16	ANN	2	0.6666666666666666	(4, 0.001)
shin_2018_wg	16	ANN	3	0.8333333333333334	(8, 0.01)
shin_2018_wg	16	ANN	4	0.6666666666666666	(16, 0.01)
shin_2018_wg	16	ANN	5	0.75	(4, 0.01)
shin_2018_wg	16	CNN	1	0.6666666666666666	(16, 0.001)
shin_2018_wg	16	CNN	2	0.4166666666666667	(32, 0.001)
shin_2018_wg	16	CNN	3	0.75	(8, 0.01)
shin_2018_wg	16	CNN	4	0.6666666666666666	(4, 0.01)
shin_2018_wg	16	CNN	5	0.4166666666666667	(4, 0.001)
shin_2018_wg	16	LSTM	1	0.75	(8, 0.01)
shin_2018_wg	16	LSTM	2	0.4166666666666667	(4, 0.0001)
shin_2018_wg	16	LSTM	3	0.75	(4, 0.001)
shin_2018_wg	16	LSTM	4	0.5833333333333334	(4, 0.01)
shin_2018_wg	16	LSTM	5	0.5833333333333334	(16, 0.001)
shin_2018_wg	17	LDA	1	0.75	None
shin_2018_wg	17	LDA	2	0.6666666666666666	None
shin_2018_wg	17	LDA	3	0.5	None
shin_2018_wg	17	LDA	4	0.75	None
shin_2018_wg	17	LDA	5	0.4166666666666667	None
shin_2018_wg	17	SVC	1	0.8333333333333334	0.1
shin_2018_wg	17	SVC	2	0.75	0.1
shin_2018_wg	17	SVC	3	0.75	0.1
shin_2018_wg	17	SVC	4	0.6666666666666666	0.01
shin_2018_wg	17	SVC	5	0.8333333333333334	0.1
shin_2018_wg	17	kNN	1	0.75	7
shin_2018_wg	17	kNN	2	0.75	7
shin_2018_wg	17	kNN	3	0.6666666666666666	5
shin_2018_wg	17	kNN	4	0.6666666666666666	7
shin_2018_wg	17	kNN	5	0.8333333333333334	7
shin_2018_wg	17	ANN	1	0.75	(4, 0.001)
shin_2018_wg	17	ANN	2	0.5	(32, 0.01)
shin_2018_wg	17	ANN	3	0.6666666666666666	(8, 0.1)
shin_2018_wg	17	ANN	4	0.5833333333333334	(4, 0.1)
shin_2018_wg	17	ANN	5	0.75	(4, 0.001)
shin_2018_wg	17	CNN	1	0.9166666666666666	(16, 0.01)
shin_2018_wg	17	CNN	2	0.8333333333333334	(8, 0.01)
shin_2018_wg	17	CNN	3	0.5833333333333334	(16, 0.001)
shin_2018_wg	17	CNN	4	0.6666666666666666	(4, 0.01)
shin_2018_wg	17	CNN	5	0.6666666666666666	(8, 0.001)
shin_2018_wg	17	LSTM	1	0.6666666666666666	(8, 0.0001)
shin_2018_wg	17	LSTM	2	0.75	(4, 0.0001)
shin_2018_wg	17	LSTM	3	0.6666666666666666	(4, 0.0001)
shin_2018_wg	17	LSTM	4	0.6666666666666666	(4, 0.0001)
shin_2018_wg	17	LSTM	5	0.8333333333333334	(8, 0.0001)
shin_2018_wg	18	LDA	1	0.8333333333333334	None
shin_2018_wg	18	LDA	2	0.6666666666666666	None
shin_2018_wg	18	LDA	3	0.6666666666666666	None
shin_2018_wg	18	LDA	4	0.8333333333333334	None
shin_2018_wg	18	LDA	5	0.5833333333333334	None
shin_2018_wg	18	SVC	1	0.5	0.001
shin_2018_wg	18	SVC	2	0.8333333333333334	1.0
shin_2018_wg	18	SVC	3	0.75	1.0
shin_2018_wg	18	SVC	4	0.6666666666666666	1.0
shin_2018_wg	18	SVC	5	0.3333333333333333	1.0
shin_2018_wg	18	kNN	1	0.75	2
shin_2018_wg	18	kNN	2	0.6666666666666666	6
shin_2018_wg	18	kNN	3	0.5	1
shin_2018_wg	18	kNN	4	0.3333333333333333	8
shin_2018_wg	18	kNN	5	0.3333333333333333	1
shin_2018_wg	18	ANN	1	0.5	(8, 0.1)
shin_2018_wg	18	ANN	2	0.6666666666666666	(8, 0.1)
shin_2018_wg	18	ANN	3	0.6666666666666666	(4, 0.01)
shin_2018_wg	18	ANN	4	0.5	(4, 0.1)
shin_2018_wg	18	ANN	5	0.4166666666666667	(4, 0.001)
shin_2018_wg	18	CNN	1	0.3333333333333333	(32, 0.01)
shin_2018_wg	18	CNN	2	0.6666666666666666	(8, 0.01)
shin_2018_wg	18	CNN	3	0.8333333333333334	(4, 0.01)
shin_2018_wg	18	CNN	4	0.5	(8, 0.001)
shin_2018_wg	18	CNN	5	0.3333333333333333	(16, 0.001)
shin_2018_wg	18	LSTM	1	0.3333333333333333	(32, 0.1)
shin_2018_wg	18	LSTM	2	0.5833333333333334	(8, 0.01)
shin_2018_wg	18	LSTM	3	0.6666666666666666	(32, 0.01)
shin_2018_wg	18	LSTM	4	0.3333333333333333	(4, 0.1)
shin_2018_wg	18	LSTM	5	0.5833333333333334	(4, 0.0001)
shin_2018_wg	19	LDA	1	0.6666666666666666	None
shin_2018_wg	19	LDA	2	0.5	None
shin_2018_wg	19	LDA	3	0.25	None
shin_2018_wg	19	LDA	4	0.6666666666666666	None
shin_2018_wg	19	LDA	5	0.3333333333333333	None
shin_2018_wg	19	SVC	1	0.4166666666666667	0.001
shin_2018_wg	19	SVC	2	0.5	0.01
shin_2018_wg	19	SVC	3	0.5	0.001
shin_2018_wg	19	SVC	4	0.6666666666666666	0.001
shin_2018_wg	19	SVC	5	0.3333333333333333	0.001
shin_2018_wg	19	kNN	1	0.5	7
shin_2018_wg	19	kNN	2	0.3333333333333333	6
shin_2018_wg	19	kNN	3	0.5833333333333334	1
shin_2018_wg	19	kNN	4	0.5833333333333334	1
shin_2018_wg	19	kNN	5	0.5833333333333334	4
shin_2018_wg	19	ANN	1	0.5	(4, 0.1)
shin_2018_wg	19	ANN	2	0.4166666666666667	(8, 0.001)
shin_2018_wg	19	ANN	3	0.5833333333333334	(4, 0.01)
shin_2018_wg	19	ANN	4	0.5	(4, 1e-05)
shin_2018_wg	19	ANN	5	0.5	(4, 1e-05)
shin_2018_wg	19	CNN	1	0.5833333333333334	(4, 0.01)
shin_2018_wg	19	CNN	2	0.4166666666666667	(8, 0.001)
shin_2018_wg	19	CNN	3	0.5	(8, 0.01)
shin_2018_wg	19	CNN	4	0.6666666666666666	(4, 0.01)
shin_2018_wg	19	CNN	5	0.5	(4, 0.001)
shin_2018_wg	19	LSTM	1	0.5	(4, 0.01)
shin_2018_wg	19	LSTM	2	0.4166666666666667	(4, 1e-05)
shin_2018_wg	19	LSTM	3	0.5	(4, 1e-05)
shin_2018_wg	19	LSTM	4	0.5	(16, 0.1)
shin_2018_wg	19	LSTM	5	0.5	(32, 0.001)
shin_2018_wg	20	LDA	1	0.6666666666666666	None
shin_2018_wg	20	LDA	2	0.3333333333333333	None
shin_2018_wg	20	LDA	3	0.5833333333333334	None
shin_2018_wg	20	LDA	4	0.75	None
shin_2018_wg	20	LDA	5	0.5	None
shin_2018_wg	20	SVC	1	0.4166666666666667	0.1
shin_2018_wg	20	SVC	2	0.3333333333333333	0.01
shin_2018_wg	20	SVC	3	0.5833333333333334	0.001
shin_2018_wg	20	SVC	4	0.75	0.01
shin_2018_wg	20	SVC	5	0.5	0.001
shin_2018_wg	20	kNN	1	0.3333333333333333	4
shin_2018_wg	20	kNN	2	0.4166666666666667	7
shin_2018_wg	20	kNN	3	0.5	7
shin_2018_wg	20	kNN	4	0.5	9
shin_2018_wg	20	kNN	5	0.5	7
shin_2018_wg	20	ANN	1	0.4166666666666667	(4, 0.01)
shin_2018_wg	20	ANN	2	0.4166666666666667	(8, 0.001)
shin_2018_wg	20	ANN	3	0.3333333333333333	(4, 0.001)
shin_2018_wg	20	ANN	4	0.5833333333333334	(4, 0.001)
shin_2018_wg	20	ANN	5	0.4166666666666667	(8, 0.001)
shin_2018_wg	20	CNN	1	0.5	(4, 1e-05)
shin_2018_wg	20	CNN	2	0.4166666666666667	(8, 0.001)
shin_2018_wg	20	CNN	3	0.75	(8, 0.001)
shin_2018_wg	20	CNN	4	0.5	(16, 0.001)
shin_2018_wg	20	CNN	5	0.5	(4, 0.0001)
shin_2018_wg	20	LSTM	1	0.4166666666666667	(8, 0.1)
shin_2018_wg	20	LSTM	2	0.5	(4, 0.1)
shin_2018_wg	20	LSTM	3	0.5833333333333334	(16, 0.0001)
shin_2018_wg	20	LSTM	4	0.4166666666666667	(4, 0.0001)
shin_2018_wg	20	LSTM	5	0.4166666666666667	(16, 0.0001)
shin_2018_wg	21	LDA	1	0.5	None
shin_2018_wg	21	LDA	2	0.5833333333333334	None
shin_2018_wg	21	LDA	3	0.5	None
shin_2018_wg	21	LDA	4	0.3333333333333333	None
shin_2018_wg	21	LDA	5	0.5833333333333334	None
shin_2018_wg	21	SVC	1	0.5	0.001
shin_2018_wg	21	SVC	2	0.6666666666666666	0.01
shin_2018_wg	21	SVC	3	0.5	0.01
shin_2018_wg	21	SVC	4	0.5833333333333334	0.001
shin_2018_wg	21	SVC	5	0.5833333333333334	0.001
shin_2018_wg	21	kNN	1	0.5	9
shin_2018_wg	21	kNN	2	0.4166666666666667	1
shin_2018_wg	21	kNN	3	0.4166666666666667	1
shin_2018_wg	21	kNN	4	0.5833333333333334	3
shin_2018_wg	21	kNN	5	0.5	9
shin_2018_wg	21	ANN	1	0.6666666666666666	(32, 0.001)
shin_2018_wg	21	ANN	2	0.5833333333333334	(16, 0.1)
shin_2018_wg	21	ANN	3	0.3333333333333333	(8, 0.001)
shin_2018_wg	21	ANN	4	0.5	(4, 0.001)
shin_2018_wg	21	ANN	5	0.5	(8, 0.001)
shin_2018_wg	21	CNN	1	0.75	(32, 0.001)
shin_2018_wg	21	CNN	2	0.6666666666666666	(16, 0.01)
shin_2018_wg	21	CNN	3	0.5	(8, 0.001)
shin_2018_wg	21	CNN	4	0.5833333333333334	(4, 0.0001)
shin_2018_wg	21	CNN	5	0.6666666666666666	(4, 0.0001)
shin_2018_wg	21	LSTM	1	0.5	(4, 1e-05)
shin_2018_wg	21	LSTM	2	0.4166666666666667	(4, 0.1)
shin_2018_wg	21	LSTM	3	0.5	(4, 0.01)
shin_2018_wg	21	LSTM	4	0.4166666666666667	(8, 0.1)
shin_2018_wg	21	LSTM	5	0.5833333333333334	(4, 1e-05)
shin_2018_wg	22	LDA	1	0.6666666666666666	None
shin_2018_wg	22	LDA	2	0.25	None
shin_2018_wg	22	LDA	3	0.3333333333333333	None
shin_2018_wg	22	LDA	4	0.5833333333333334	None
shin_2018_wg	22	LDA	5	0.5	None
shin_2018_wg	22	SVC	1	0.6666666666666666	0.1
shin_2018_wg	22	SVC	2	0.5	0.1
shin_2018_wg	22	SVC	3	0.25	0.1
shin_2018_wg	22	SVC	4	0.4166666666666667	0.01
shin_2018_wg	22	SVC	5	0.3333333333333333	0.1
shin_2018_wg	22	kNN	1	0.4166666666666667	1
shin_2018_wg	22	kNN	2	0.5	1
shin_2018_wg	22	kNN	3	0.5	1
shin_2018_wg	22	kNN	4	0.5833333333333334	1
shin_2018_wg	22	kNN	5	0.5833333333333334	1
shin_2018_wg	22	ANN	1	0.5833333333333334	(16, 0.1)
shin_2018_wg	22	ANN	2	0.8333333333333334	(16, 0.1)
shin_2018_wg	22	ANN	3	0.6666666666666666	(16, 0.001)
shin_2018_wg	22	ANN	4	0.5	(8, 0.1)
shin_2018_wg	22	ANN	5	0.4166666666666667	(8, 0.001)
shin_2018_wg	22	CNN	1	0.5	(16, 0.01)
shin_2018_wg	22	CNN	2	0.5	(32, 0.001)
shin_2018_wg	22	CNN	3	0.25	(8, 0.001)
shin_2018_wg	22	CNN	4	0.5833333333333334	(16, 0.001)
shin_2018_wg	22	CNN	5	0.3333333333333333	(16, 0.01)
shin_2018_wg	22	LSTM	1	0.4166666666666667	(8, 0.01)
shin_2018_wg	22	LSTM	2	0.5	(8, 0.1)
shin_2018_wg	22	LSTM	3	0.4166666666666667	(8, 0.01)
shin_2018_wg	22	LSTM	4	0.4166666666666667	(16, 0.1)
shin_2018_wg	22	LSTM	5	0.4166666666666667	(4, 0.1)
shin_2018_wg	23	LDA	1	0.6666666666666666	None
shin_2018_wg	23	LDA	2	0.5833333333333334	None
shin_2018_wg	23	LDA	3	0.6666666666666666	None
shin_2018_wg	23	LDA	4	0.8333333333333334	None
shin_2018_wg	23	LDA	5	0.75	None
shin_2018_wg	23	SVC	1	0.5	0.001
shin_2018_wg	23	SVC	2	0.75	0.001
shin_2018_wg	23	SVC	3	0.75	0.01
shin_2018_wg	23	SVC	4	0.6666666666666666	0.1
shin_2018_wg	23	SVC	5	0.8333333333333334	0.001
shin_2018_wg	23	kNN	1	0.5	6
shin_2018_wg	23	kNN	2	0.8333333333333334	1
shin_2018_wg	23	kNN	3	0.5	5
shin_2018_wg	23	kNN	4	0.5833333333333334	1
shin_2018_wg	23	kNN	5	0.6666666666666666	2
shin_2018_wg	23	ANN	1	0.5	(16, 0.001)
shin_2018_wg	23	ANN	2	0.8333333333333334	(32, 0.01)
shin_2018_wg	23	ANN	3	0.6666666666666666	(8, 0.001)
shin_2018_wg	23	ANN	4	0.6666666666666666	(16, 0.1)
shin_2018_wg	23	ANN	5	0.5833333333333334	(4, 0.01)
shin_2018_wg	23	CNN	1	0.5	(32, 0.001)
shin_2018_wg	23	CNN	2	0.5833333333333334	(8, 0.001)
shin_2018_wg	23	CNN	3	0.6666666666666666	(4, 0.001)
shin_2018_wg	23	CNN	4	0.75	(32, 0.01)
shin_2018_wg	23	CNN	5	0.6666666666666666	(32, 0.01)
shin_2018_wg	23	LSTM	1	0.5	(16, 0.0001)
shin_2018_wg	23	LSTM	2	0.6666666666666666	(16, 0.0001)
shin_2018_wg	23	LSTM	3	0.5833333333333334	(16, 0.0001)
shin_2018_wg	23	LSTM	4	0.6666666666666666	(16, 0.0001)
shin_2018_wg	23	LSTM	5	0.8333333333333334	(32, 0.0001)
shin_2018_wg	24	LDA	1	1.0	None
shin_2018_wg	24	LDA	2	0.6666666666666666	None
shin_2018_wg	24	LDA	3	0.5833333333333334	None
shin_2018_wg	24	LDA	4	0.6666666666666666	None
shin_2018_wg	24	LDA	5	0.75	None
shin_2018_wg	24	SVC	1	1.0	1.0
shin_2018_wg	24	SVC	2	0.75	1.0
shin_2018_wg	24	SVC	3	0.5833333333333334	1.0
shin_2018_wg	24	SVC	4	0.5833333333333334	1.0
shin_2018_wg	24	SVC	5	0.75	0.1
shin_2018_wg	24	kNN	1	0.8333333333333334	9
shin_2018_wg	24	kNN	2	0.5	8
shin_2018_wg	24	kNN	3	0.5	4
shin_2018_wg	24	kNN	4	0.75	5
shin_2018_wg	24	kNN	5	0.5	2
shin_2018_wg	24	ANN	1	1.0	(32, 0.01)
shin_2018_wg	24	ANN	2	0.9166666666666666	(16, 0.1)
shin_2018_wg	24	ANN	3	0.5	(16, 0.1)
shin_2018_wg	24	ANN	4	0.75	(8, 0.1)
shin_2018_wg	24	ANN	5	0.75	(4, 0.01)
shin_2018_wg	24	CNN	1	1.0	(16, 0.001)
shin_2018_wg	24	CNN	2	0.8333333333333334	(32, 0.001)
shin_2018_wg	24	CNN	3	0.5833333333333334	(16, 0.001)
shin_2018_wg	24	CNN	4	0.6666666666666666	(32, 0.001)
shin_2018_wg	24	CNN	5	0.5833333333333334	(4, 0.001)
shin_2018_wg	24	LSTM	1	0.8333333333333334	(16, 0.1)
shin_2018_wg	24	LSTM	2	0.8333333333333334	(32, 0.001)
shin_2018_wg	24	LSTM	3	0.5	(4, 0.0001)
shin_2018_wg	24	LSTM	4	0.6666666666666666	(8, 0.001)
shin_2018_wg	24	LSTM	5	0.5	(4, 0.001)
shin_2018_wg	25	LDA	1	0.6666666666666666	None
shin_2018_wg	25	LDA	2	0.5833333333333334	None
shin_2018_wg	25	LDA	3	0.8333333333333334	None
shin_2018_wg	25	LDA	4	0.5833333333333334	None
shin_2018_wg	25	LDA	5	0.6666666666666666	None
shin_2018_wg	25	SVC	1	0.3333333333333333	0.01
shin_2018_wg	25	SVC	2	0.4166666666666667	0.1
shin_2018_wg	25	SVC	3	0.75	0.1
shin_2018_wg	25	SVC	4	0.5833333333333334	1.0
shin_2018_wg	25	SVC	5	0.8333333333333334	0.001
shin_2018_wg	25	kNN	1	0.5	7
shin_2018_wg	25	kNN	2	0.5833333333333334	9
shin_2018_wg	25	kNN	3	0.5833333333333334	8
shin_2018_wg	25	kNN	4	0.6666666666666666	6
shin_2018_wg	25	kNN	5	0.5833333333333334	8
shin_2018_wg	25	ANN	1	0.5833333333333334	(4, 0.001)
shin_2018_wg	25	ANN	2	0.5833333333333334	(16, 0.001)
shin_2018_wg	25	ANN	3	0.8333333333333334	(8, 0.001)
shin_2018_wg	25	ANN	4	0.75	(16, 0.01)
shin_2018_wg	25	ANN	5	0.75	(8, 0.01)
shin_2018_wg	25	CNN	1	0.6666666666666666	(16, 0.001)
shin_2018_wg	25	CNN	2	0.5833333333333334	(4, 0.01)
shin_2018_wg	25	CNN	3	0.6666666666666666	(16, 0.01)
shin_2018_wg	25	CNN	4	0.5	(8, 0.001)
shin_2018_wg	25	CNN	5	0.5833333333333334	(4, 0.001)
shin_2018_wg	25	LSTM	1	0.5	(32, 0.0001)
shin_2018_wg	25	LSTM	2	0.4166666666666667	(32, 0.0001)
shin_2018_wg	25	LSTM	3	0.6666666666666666	(4, 0.001)
shin_2018_wg	25	LSTM	4	0.6666666666666666	(4, 0.0001)
shin_2018_wg	25	LSTM	5	0.9166666666666666	(4, 0.0001)
shin_2018_wg	26	LDA	1	0.75	None
shin_2018_wg	26	LDA	2	0.5	None
shin_2018_wg	26	LDA	3	0.5833333333333334	None
shin_2018_wg	26	LDA	4	0.4166666666666667	None
shin_2018_wg	26	LDA	5	0.75	None
shin_2018_wg	26	SVC	1	0.8333333333333334	0.1
shin_2018_wg	26	SVC	2	0.5	1.0
shin_2018_wg	26	SVC	3	0.8333333333333334	1.0
shin_2018_wg	26	SVC	4	0.5833333333333334	1.0
shin_2018_wg	26	SVC	5	0.5833333333333334	1.0
shin_2018_wg	26	kNN	1	0.6666666666666666	1
shin_2018_wg	26	kNN	2	0.4166666666666667	7
shin_2018_wg	26	kNN	3	0.75	6
shin_2018_wg	26	kNN	4	0.5833333333333334	1
shin_2018_wg	26	kNN	5	0.5833333333333334	1
shin_2018_wg	26	ANN	1	0.6666666666666666	(8, 0.01)
shin_2018_wg	26	ANN	2	0.75	(4, 0.001)
shin_2018_wg	26	ANN	3	0.3333333333333333	(4, 0.001)
shin_2018_wg	26	ANN	4	0.4166666666666667	(4, 0.001)
shin_2018_wg	26	ANN	5	0.5	(4, 1e-05)
shin_2018_wg	26	CNN	1	0.75	(16, 0.01)
shin_2018_wg	26	CNN	2	0.5	(16, 0.01)
shin_2018_wg	26	CNN	3	0.5	(16, 0.001)
shin_2018_wg	26	CNN	4	0.6666666666666666	(8, 0.001)
shin_2018_wg	26	CNN	5	0.4166666666666667	(4, 0.001)
shin_2018_wg	26	LSTM	1	0.6666666666666666	(4, 1e-05)
shin_2018_wg	26	LSTM	2	0.5833333333333334	(16, 0.001)
shin_2018_wg	26	LSTM	3	0.5833333333333334	(16, 0.0001)
shin_2018_wg	26	LSTM	4	0.5	(8, 0.1)
shin_2018_wg	26	LSTM	5	0.5833333333333334	(8, 0.1)
shin_2016_ma	1	LDA	1	0.4166666666666667	None
shin_2016_ma	1	LDA	2	0.9166666666666666	None
shin_2016_ma	1	LDA	3	0.8333333333333334	None
shin_2016_ma	1	LDA	4	0.5833333333333334	None
shin_2016_ma	1	LDA	5	0.5833333333333334	None
shin_2016_ma	1	SVC	1	0.5	0.1
shin_2016_ma	1	SVC	2	0.9166666666666666	0.1
shin_2016_ma	1	SVC	3	0.75	0.001
shin_2016_ma	1	SVC	4	0.5833333333333334	0.01
shin_2016_ma	1	SVC	5	0.5833333333333334	0.01
shin_2016_ma	1	kNN	1	0.75	6
shin_2016_ma	1	kNN	2	0.75	1
shin_2016_ma	1	kNN	3	0.8333333333333334	1
shin_2016_ma	1	kNN	4	0.5833333333333334	1
shin_2016_ma	1	kNN	5	0.5	1
shin_2016_ma	1	ANN	1	0.75	(4, 0.01)
shin_2016_ma	1	ANN	2	0.8333333333333334	(4, 0.01)
shin_2016_ma	1	ANN	3	0.8333333333333334	(16, 0.01)
shin_2016_ma	1	ANN	4	0.5833333333333334	(32, 0.1)
shin_2016_ma	1	ANN	5	0.5833333333333334	(8, 0.1)
shin_2016_ma	1	CNN	1	0.5833333333333334	(16, 0.001)
shin_2016_ma	1	CNN	2	0.75	(16, 0.001)
shin_2016_ma	1	CNN	3	0.8333333333333334	(4, 0.001)
shin_2016_ma	1	CNN	4	0.6666666666666666	(4, 0.001)
shin_2016_ma	1	CNN	5	0.6666666666666666	(4, 0.001)
shin_2016_ma	1	LSTM	1	0.5	(8, 0.0001)
shin_2016_ma	1	LSTM	2	0.8333333333333334	(4, 0.0001)
shin_2016_ma	1	LSTM	3	0.8333333333333334	(32, 0.001)
shin_2016_ma	1	LSTM	4	0.75	(32, 0.001)
shin_2016_ma	1	LSTM	5	0.6666666666666666	(8, 0.01)
shin_2016_ma	2	LDA	1	0.75	None
shin_2016_ma	2	LDA	2	0.5833333333333334	None
shin_2016_ma	2	LDA	3	0.6666666666666666	None
shin_2016_ma	2	LDA	4	0.8333333333333334	None
shin_2016_ma	2	LDA	5	0.6666666666666666	None
shin_2016_ma	2	SVC	1	0.75	1.0
shin_2016_ma	2	SVC	2	0.75	1.0
shin_2016_ma	2	SVC	3	0.8333333333333334	1.0
shin_2016_ma	2	SVC	4	0.9166666666666666	1.0
shin_2016_ma	2	SVC	5	0.6666666666666666	1.0
shin_2016_ma	2	kNN	1	0.6666666666666666	9
shin_2016_ma	2	kNN	2	0.8333333333333334	9
shin_2016_ma	2	kNN	3	0.8333333333333334	7
shin_2016_ma	2	kNN	4	0.8333333333333334	5
shin_2016_ma	2	kNN	5	0.5	4
shin_2016_ma	2	ANN	1	0.8333333333333334	(16, 0.1)
shin_2016_ma	2	ANN	2	0.75	(8, 0.01)
shin_2016_ma	2	ANN	3	0.6666666666666666	(32, 0.1)
shin_2016_ma	2	ANN	4	0.8333333333333334	(16, 0.01)
shin_2016_ma	2	ANN	5	0.6666666666666666	(8, 0.1)
shin_2016_ma	2	CNN	1	0.75	(4, 0.001)
shin_2016_ma	2	CNN	2	0.6666666666666666	(8, 0.01)
shin_2016_ma	2	CNN	3	0.6666666666666666	(4, 0.001)
shin_2016_ma	2	CNN	4	0.8333333333333334	(32, 0.001)
shin_2016_ma	2	CNN	5	0.5833333333333334	(32, 0.001)
shin_2016_ma	2	LSTM	1	0.75	(4, 0.0001)
shin_2016_ma	2	LSTM	2	0.75	(4, 0.0001)
shin_2016_ma	2	LSTM	3	0.6666666666666666	(8, 0.001)
shin_2016_ma	2	LSTM	4	0.8333333333333334	(4, 0.0001)
shin_2016_ma	2	LSTM	5	0.5833333333333334	(16, 0.001)
shin_2016_ma	3	LDA	1	0.75	None
shin_2016_ma	3	LDA	2	0.5833333333333334	None
shin_2016_ma	3	LDA	3	0.75	None
shin_2016_ma	3	LDA	4	0.5833333333333334	None
shin_2016_ma	3	LDA	5	0.8333333333333334	None
shin_2016_ma	3	SVC	1	0.6666666666666666	0.001
shin_2016_ma	3	SVC	2	0.3333333333333333	1.0
shin_2016_ma	3	SVC	3	0.5	0.001
shin_2016_ma	3	SVC	4	0.5	0.001
shin_2016_ma	3	SVC	5	0.5833333333333334	1.0
shin_2016_ma	3	kNN	1	0.5	9
shin_2016_ma	3	kNN	2	0.4166666666666667	4
shin_2016_ma	3	kNN	3	0.25	3
shin_2016_ma	3	kNN	4	0.5833333333333334	9
shin_2016_ma	3	kNN	5	0.5	2
shin_2016_ma	3	ANN	1	0.5	(8, 0.1)
shin_2016_ma	3	ANN	2	0.5	(32, 0.1)
shin_2016_ma	3	ANN	3	0.5	(32, 0.1)
shin_2016_ma	3	ANN	4	0.5	(4, 0.01)
shin_2016_ma	3	ANN	5	0.5	(8, 0.1)
shin_2016_ma	3	CNN	1	0.25	(8, 0.01)
shin_2016_ma	3	CNN	2	0.5	(8, 0.01)
shin_2016_ma	3	CNN	3	0.8333333333333334	(16, 0.01)
shin_2016_ma	3	CNN	4	0.5	(8, 0.01)
shin_2016_ma	3	CNN	5	0.75	(32, 0.01)
shin_2016_ma	3	LSTM	1	0.5	(32, 0.01)
shin_2016_ma	3	LSTM	2	0.5	(8, 0.1)
shin_2016_ma	3	LSTM	3	0.5	(4, 0.001)
shin_2016_ma	3	LSTM	4	0.5	(32, 0.001)
shin_2016_ma	3	LSTM	5	0.9166666666666666	(16, 0.01)
shin_2016_ma	4	LDA	1	0.5833333333333334	None
shin_2016_ma	4	LDA	2	0.5833333333333334	None
shin_2016_ma	4	LDA	3	0.6666666666666666	None
shin_2016_ma	4	LDA	4	0.6666666666666666	None
shin_2016_ma	4	LDA	5	0.6666666666666666	None
shin_2016_ma	4	SVC	1	0.5833333333333334	0.1
shin_2016_ma	4	SVC	2	0.75	0.001
shin_2016_ma	4	SVC	3	0.75	0.1
shin_2016_ma	4	SVC	4	0.5	0.001
shin_2016_ma	4	SVC	5	0.8333333333333334	0.001
shin_2016_ma	4	kNN	1	0.5	8
shin_2016_ma	4	kNN	2	0.75	8
shin_2016_ma	4	kNN	3	0.5833333333333334	2
shin_2016_ma	4	kNN	4	0.4166666666666667	1
shin_2016_ma	4	kNN	5	0.75	4
shin_2016_ma	4	ANN	1	0.5	(4, 0.001)
shin_2016_ma	4	ANN	2	0.75	(4, 0.001)
shin_2016_ma	4	ANN	3	0.6666666666666666	(4, 0.001)
shin_2016_ma	4	ANN	4	0.5833333333333334	(8, 0.001)
shin_2016_ma	4	ANN	5	0.5833333333333334	(4, 0.01)
shin_2016_ma	4	CNN	1	0.5	(16, 0.001)
shin_2016_ma	4	CNN	2	0.5	(16, 0.001)
shin_2016_ma	4	CNN	3	0.5	(8, 0.1)
shin_2016_ma	4	CNN	4	0.5	(4, 0.001)
shin_2016_ma	4	CNN	5	0.8333333333333334	(8, 0.01)
shin_2016_ma	4	LSTM	1	0.5	(32, 0.0001)
shin_2016_ma	4	LSTM	2	0.4166666666666667	(8, 0.0001)
shin_2016_ma	4	LSTM	3	0.5	(4, 0.0001)
shin_2016_ma	4	LSTM	4	0.5	(4, 0.0001)
shin_2016_ma	4	LSTM	5	0.75	(4, 0.01)
shin_2016_ma	5	LDA	1	0.5833333333333334	None
shin_2016_ma	5	LDA	2	0.6666666666666666	None
shin_2016_ma	5	LDA	3	0.75	None
shin_2016_ma	5	LDA	4	0.5833333333333334	None
shin_2016_ma	5	LDA	5	0.75	None
shin_2016_ma	5	SVC	1	0.5	0.001
shin_2016_ma	5	SVC	2	0.8333333333333334	0.001
shin_2016_ma	5	SVC	3	0.75	0.001
shin_2016_ma	5	SVC	4	0.5	0.001
shin_2016_ma	5	SVC	5	0.6666666666666666	0.001
shin_2016_ma	5	kNN	1	0.5	2
shin_2016_ma	5	kNN	2	0.5	4
shin_2016_ma	5	kNN	3	0.5833333333333334	5
shin_2016_ma	5	kNN	4	0.6666666666666666	7
shin_2016_ma	5	kNN	5	0.5833333333333334	1
shin_2016_ma	5	ANN	1	0.5	(4, 0.01)
shin_2016_ma	5	ANN	2	0.5	(4, 0.1)
shin_2016_ma	5	ANN	3	0.8333333333333334	(8, 0.1)
shin_2016_ma	5	ANN	4	0.5833333333333334	(4, 0.001)
[truncated: 1,631 more rows]
