# Supplementary material for: Benchmarking framework for machine learning classification from fNIRS data
Source: Front Neuroergon. 2023 Mar 3;4:994969. doi: 10.3389/fnrgo.2023.994969 (PMC10790918; doi:10.3389/fnrgo.2023.994969)
Supplement: Supplementary file 2 [file Data_Sheet_2.zip › benchnirs-v1.0/results/personalised/summary.md]

# Accuracy table

(Standard deviation on subjects)

|Dataset|Chance level|LDA (sd)|SVC (sd)|kNN (sd)|ANN (sd)|CNN (sd)|LSTM (sd)|
|:---:|:---:|:---:|:---:|:---:|:---:|:---:|:---:|
|herff_2014_nb|0.333|0.353 (0.099)|0.35 (0.065)|0.35 (0.128)|0.373 (0.076)|0.353 (0.034)|0.36 (0.099)|
|shin_2018_nb|0.333|0.36 (0.103)|0.319 (0.099)|0.329 (0.095)|0.343 (0.065)|0.317 (0.049)|0.356 (0.083)|
|shin_2018_wg|0.5|0.588 (0.09)|0.562 (0.099)|0.546 (0.068)|0.562 (0.088)|0.554 (0.089)|0.549 (0.076)|
|shin_2016_ma|0.5|0.633 (0.107)|0.594 (0.104)|0.563 (0.08)|0.585 (0.087)|0.601 (0.099)|0.608 (0.092)|
|bak_2019_me|0.333|0.513 (0.14)|0.444 (0.1)|0.38 (0.084)|0.387 (0.078)|0.402 (0.073)|0.446 (0.107)|
