# Supplementary material for: Benchmarking framework for machine learning classification from fNIRS data
Source: Front Neuroergon. 2023 Mar 3;4:994969. doi: 10.3389/fnrgo.2023.994969 (PMC10790918; doi:10.3389/fnrgo.2023.994969)
Supplement: Supplementary file 2 [file Data_Sheet_2.zip › benchnirs-v1.0/results/sliding_window/summary.md]

# Accuracy table

(Standard deviation on the cross-validation)

|Dataset|Chance level|LDA (sd)|SVC (sd)|kNN (sd)|ANN (sd)|
|:---:|:---:|:---:|:---:|:---:|:---:|
|herff_2014_nb|0.333|0.385 (0.014)|0.329 (0.04)|0.346 (0.02)|0.336 (0.028)|
|shin_2018_nb|0.333|0.36 (0.014)|0.354 (0.021)|0.337 (0.013)|0.356 (0.023)|
|shin_2018_wg|0.5|0.568 (0.016)|0.555 (0.019)|0.517 (0.008)|0.558 (0.017)|
|shin_2016_ma|0.5|0.564 (0.036)|0.569 (0.028)|0.517 (0.011)|0.564 (0.024)|
|bak_2019_me|0.333|0.427 (0.024)|0.426 (0.023)|0.376 (0.009)|0.417 (0.019)|
