# Supplementary material for: Benchmarking framework for machine learning classification from fNIRS data
Source: Front Neuroergon. 2023 Mar 3;4:994969. doi: 10.3389/fnrgo.2023.994969 (PMC10790918; doi:10.3389/fnrgo.2023.994969)
Supplement: Supplementary file 2 [file Data_Sheet_2.zip › benchnirs-v1.0/results/training_size/results.csv]

dataset	training_size	model	fold	accuracy	hyperparameters
herff_2014_nb	0.5	LDA	1	0.3333333333333333	None
herff_2014_nb	0.5	LDA	2	0.4	None
herff_2014_nb	0.5	LDA	3	0.48333333333333334	None
herff_2014_nb	0.5	LDA	4	0.3	None
herff_2014_nb	0.5	LDA	5	0.4	None
herff_2014_nb	0.5	SVC	1	0.36666666666666664	1.0
herff_2014_nb	0.5	SVC	2	0.35	1.0
herff_2014_nb	0.5	SVC	3	0.38333333333333336	1.0
herff_2014_nb	0.5	SVC	4	0.26666666666666666	0.1
herff_2014_nb	0.5	SVC	5	0.35	0.1
herff_2014_nb	0.5	kNN	1	0.43333333333333335	6
herff_2014_nb	0.5	kNN	2	0.45	6
herff_2014_nb	0.5	kNN	3	0.4666666666666667	4
herff_2014_nb	0.5	kNN	4	0.38333333333333336	1
herff_2014_nb	0.5	kNN	5	0.3333333333333333	6
herff_2014_nb	0.5	ANN	1	0.2833333333333333	(8, 0.01)
herff_2014_nb	0.5	ANN	2	0.45	(4, 0.01)
herff_2014_nb	0.5	ANN	3	0.3	(4, 0.01)
herff_2014_nb	0.5	ANN	4	0.4	(4, 0.01)
herff_2014_nb	0.5	ANN	5	0.36666666666666664	(64, 0.1)
herff_2014_nb	0.5	CNN	1	0.4	(8, 0.01)
herff_2014_nb	0.5	CNN	2	0.3	(16, 0.001)
herff_2014_nb	0.5	CNN	3	0.45	(4, 0.001)
herff_2014_nb	0.5	CNN	4	0.35	(4, 0.001)
herff_2014_nb	0.5	CNN	5	0.38333333333333336	(4, 0.001)
herff_2014_nb	0.5	LSTM	1	0.38333333333333336	(64, 0.01)
herff_2014_nb	0.5	LSTM	2	0.5166666666666667	(64, 0.01)
herff_2014_nb	0.5	LSTM	3	0.45	(16, 0.01)
herff_2014_nb	0.5	LSTM	4	0.4	(8, 0.001)
herff_2014_nb	0.5	LSTM	5	0.4	(32, 0.001)
herff_2014_nb	0.6	LDA	1	0.31666666666666665	None
herff_2014_nb	0.6	LDA	2	0.38333333333333336	None
herff_2014_nb	0.6	LDA	3	0.4666666666666667	None
herff_2014_nb	0.6	LDA	4	0.2833333333333333	None
herff_2014_nb	0.6	LDA	5	0.4	None
herff_2014_nb	0.6	SVC	1	0.35	1.0
herff_2014_nb	0.6	SVC	2	0.31666666666666665	0.1
herff_2014_nb	0.6	SVC	3	0.3	0.01
herff_2014_nb	0.6	SVC	4	0.31666666666666665	0.01
herff_2014_nb	0.6	SVC	5	0.4	0.1
herff_2014_nb	0.6	kNN	1	0.38333333333333336	4
herff_2014_nb	0.6	kNN	2	0.4166666666666667	6
herff_2014_nb	0.6	kNN	3	0.45	6
herff_2014_nb	0.6	kNN	4	0.35	7
herff_2014_nb	0.6	kNN	5	0.36666666666666664	3
herff_2014_nb	0.6	ANN	1	0.4166666666666667	(64, 0.1)
herff_2014_nb	0.6	ANN	2	0.26666666666666666	(8, 0.001)
herff_2014_nb	0.6	ANN	3	0.3333333333333333	(32, 0.001)
herff_2014_nb	0.6	ANN	4	0.21666666666666667	(16, 0.001)
herff_2014_nb	0.6	ANN	5	0.45	(32, 0.1)
herff_2014_nb	0.6	CNN	1	0.2833333333333333	(16, 0.01)
herff_2014_nb	0.6	CNN	2	0.2833333333333333	(4, 0.01)
herff_2014_nb	0.6	CNN	3	0.3333333333333333	(32, 0.01)
herff_2014_nb	0.6	CNN	4	0.31666666666666665	(32, 0.01)
herff_2014_nb	0.6	CNN	5	0.2833333333333333	(64, 0.01)
herff_2014_nb	0.6	LSTM	1	0.31666666666666665	(16, 0.001)
herff_2014_nb	0.6	LSTM	2	0.3333333333333333	(64, 0.001)
herff_2014_nb	0.6	LSTM	3	0.36666666666666664	(4, 0.001)
herff_2014_nb	0.6	LSTM	4	0.3	(32, 0.001)
herff_2014_nb	0.6	LSTM	5	0.45	(32, 0.01)
herff_2014_nb	0.7	LDA	1	0.31666666666666665	None
herff_2014_nb	0.7	LDA	2	0.4666666666666667	None
herff_2014_nb	0.7	LDA	3	0.48333333333333334	None
herff_2014_nb	0.7	LDA	4	0.36666666666666664	None
herff_2014_nb	0.7	LDA	5	0.48333333333333334	None
herff_2014_nb	0.7	SVC	1	0.36666666666666664	1.0
herff_2014_nb	0.7	SVC	2	0.3	1.0
herff_2014_nb	0.7	SVC	3	0.31666666666666665	1.0
herff_2014_nb	0.7	SVC	4	0.3	1.0
herff_2014_nb	0.7	SVC	5	0.38333333333333336	0.01
herff_2014_nb	0.7	kNN	1	0.38333333333333336	4
herff_2014_nb	0.7	kNN	2	0.36666666666666664	8
herff_2014_nb	0.7	kNN	3	0.4166666666666667	2
herff_2014_nb	0.7	kNN	4	0.3333333333333333	7
herff_2014_nb	0.7	kNN	5	0.38333333333333336	3
herff_2014_nb	0.7	ANN	1	0.35	(8, 0.01)
herff_2014_nb	0.7	ANN	2	0.35	(64, 0.1)
herff_2014_nb	0.7	ANN	3	0.35	(8, 0.001)
herff_2014_nb	0.7	ANN	4	0.3	(16, 0.001)
herff_2014_nb	0.7	ANN	5	0.3333333333333333	(32, 0.1)
herff_2014_nb	0.7	CNN	1	0.31666666666666665	(64, 0.01)
herff_2014_nb	0.7	CNN	2	0.2833333333333333	(16, 0.01)
herff_2014_nb	0.7	CNN	3	0.3333333333333333	(8, 0.001)
herff_2014_nb	0.7	CNN	4	0.45	(8, 0.01)
herff_2014_nb	0.7	CNN	5	0.31666666666666665	(64, 0.01)
herff_2014_nb	0.7	LSTM	1	0.3333333333333333	(32, 0.1)
herff_2014_nb	0.7	LSTM	2	0.3333333333333333	(64, 0.001)
herff_2014_nb	0.7	LSTM	3	0.3333333333333333	(32, 0.001)
herff_2014_nb	0.7	LSTM	4	0.2833333333333333	(4, 0.0001)
herff_2014_nb	0.7	LSTM	5	0.3333333333333333	(16, 0.001)
herff_2014_nb	0.8	LDA	1	0.35	None
herff_2014_nb	0.8	LDA	2	0.43333333333333335	None
herff_2014_nb	0.8	LDA	3	0.45	None
herff_2014_nb	0.8	LDA	4	0.38333333333333336	None
herff_2014_nb	0.8	LDA	5	0.38333333333333336	None
herff_2014_nb	0.8	SVC	1	0.4	1.0
herff_2014_nb	0.8	SVC	2	0.38333333333333336	1.0
herff_2014_nb	0.8	SVC	3	0.3333333333333333	1.0
herff_2014_nb	0.8	SVC	4	0.38333333333333336	1.0
herff_2014_nb	0.8	SVC	5	0.48333333333333334	1.0
herff_2014_nb	0.8	kNN	1	0.35	7
herff_2014_nb	0.8	kNN	2	0.4166666666666667	9
herff_2014_nb	0.8	kNN	3	0.35	3
herff_2014_nb	0.8	kNN	4	0.36666666666666664	9
herff_2014_nb	0.8	kNN	5	0.3333333333333333	8
herff_2014_nb	0.8	ANN	1	0.26666666666666666	(4, 0.01)
herff_2014_nb	0.8	ANN	2	0.4166666666666667	(16, 0.01)
herff_2014_nb	0.8	ANN	3	0.3333333333333333	(64, 0.1)
herff_2014_nb	0.8	ANN	4	0.25	(32, 0.001)
herff_2014_nb	0.8	ANN	5	0.3333333333333333	(64, 0.1)
herff_2014_nb	0.8	CNN	1	0.38333333333333336	(32, 0.01)
herff_2014_nb	0.8	CNN	2	0.25	(4, 0.0001)
herff_2014_nb	0.8	CNN	3	0.3333333333333333	(8, 0.01)
herff_2014_nb	0.8	CNN	4	0.3333333333333333	(32, 0.01)
herff_2014_nb	0.8	CNN	5	0.38333333333333336	(8, 0.001)
herff_2014_nb	0.8	LSTM	1	0.31666666666666665	(32, 0.001)
herff_2014_nb	0.8	LSTM	2	0.45	(16, 0.001)
herff_2014_nb	0.8	LSTM	3	0.31666666666666665	(32, 0.01)
herff_2014_nb	0.8	LSTM	4	0.4	(8, 0.001)
herff_2014_nb	0.8	LSTM	5	0.3333333333333333	(32, 0.001)
herff_2014_nb	0.9	LDA	1	0.3	None
herff_2014_nb	0.9	LDA	2	0.43333333333333335	None
herff_2014_nb	0.9	LDA	3	0.4	None
herff_2014_nb	0.9	LDA	4	0.38333333333333336	None
herff_2014_nb	0.9	LDA	5	0.4	None
herff_2014_nb	0.9	SVC	1	0.35	1.0
herff_2014_nb	0.9	SVC	2	0.31666666666666665	0.01
herff_2014_nb	0.9	SVC	3	0.35	1.0
herff_2014_nb	0.9	SVC	4	0.35	0.1
herff_2014_nb	0.9	SVC	5	0.43333333333333335	1.0
herff_2014_nb	0.9	kNN	1	0.4	4
herff_2014_nb	0.9	kNN	2	0.3333333333333333	2
herff_2014_nb	0.9	kNN	3	0.38333333333333336	6
herff_2014_nb	0.9	kNN	4	0.35	5
herff_2014_nb	0.9	kNN	5	0.3333333333333333	8
herff_2014_nb	0.9	ANN	1	0.36666666666666664	(4, 0.01)
herff_2014_nb	0.9	ANN	2	0.36666666666666664	(4, 0.01)
herff_2014_nb	0.9	ANN	3	0.3333333333333333	(8, 0.01)
herff_2014_nb	0.9	ANN	4	0.3	(32, 0.001)
herff_2014_nb	0.9	ANN	5	0.36666666666666664	(32, 0.01)
herff_2014_nb	0.9	CNN	1	0.3	(32, 0.01)
herff_2014_nb	0.9	CNN	2	0.31666666666666665	(32, 0.001)
herff_2014_nb	0.9	CNN	3	0.2833333333333333	(32, 0.01)
herff_2014_nb	0.9	CNN	4	0.3333333333333333	(64, 0.01)
herff_2014_nb	0.9	CNN	5	0.43333333333333335	(8, 0.001)
herff_2014_nb	0.9	LSTM	1	0.3333333333333333	(8, 0.0001)
herff_2014_nb	0.9	LSTM	2	0.3333333333333333	(32, 0.01)
herff_2014_nb	0.9	LSTM	3	0.31666666666666665	(4, 0.0001)
herff_2014_nb	0.9	LSTM	4	0.3333333333333333	(4, 0.0001)
herff_2014_nb	0.9	LSTM	5	0.35	(4, 0.01)
herff_2014_nb	1.0	LDA	1	0.3333333333333333	None
herff_2014_nb	1.0	LDA	2	0.4666666666666667	None
herff_2014_nb	1.0	LDA	3	0.43333333333333335	None
herff_2014_nb	1.0	LDA	4	0.36666666666666664	None
herff_2014_nb	1.0	LDA	5	0.43333333333333335	None
herff_2014_nb	1.0	SVC	1	0.3333333333333333	1.0
herff_2014_nb	1.0	SVC	2	0.36666666666666664	1.0
herff_2014_nb	1.0	SVC	3	0.31666666666666665	1.0
herff_2014_nb	1.0	SVC	4	0.31666666666666665	0.1
herff_2014_nb	1.0	SVC	5	0.4166666666666667	1.0
herff_2014_nb	1.0	kNN	1	0.35	1
herff_2014_nb	1.0	kNN	2	0.5333333333333333	9
herff_2014_nb	1.0	kNN	3	0.2833333333333333	5
herff_2014_nb	1.0	kNN	4	0.36666666666666664	6
herff_2014_nb	1.0	kNN	5	0.35	6
herff_2014_nb	1.0	ANN	1	0.31666666666666665	(64, 0.001)
herff_2014_nb	1.0	ANN	2	0.26666666666666666	(4, 0.001)
herff_2014_nb	1.0	ANN	3	0.2833333333333333	(8, 0.01)
herff_2014_nb	1.0	ANN	4	0.21666666666666667	(16, 0.01)
herff_2014_nb	1.0	ANN	5	0.2833333333333333	(16, 0.01)
herff_2014_nb	1.0	CNN	1	0.36666666666666664	(64, 0.01)
herff_2014_nb	1.0	CNN	2	0.4	(16, 0.01)
herff_2014_nb	1.0	CNN	3	0.31666666666666665	(4, 0.001)
herff_2014_nb	1.0	CNN	4	0.4166666666666667	(32, 0.01)
herff_2014_nb	1.0	CNN	5	0.3333333333333333	(64, 0.1)
herff_2014_nb	1.0	LSTM	1	0.26666666666666666	(4, 0.01)
herff_2014_nb	1.0	LSTM	2	0.36666666666666664	(4, 0.001)
herff_2014_nb	1.0	LSTM	3	0.3	(4, 0.0001)
herff_2014_nb	1.0	LSTM	4	0.36666666666666664	(16, 0.01)
herff_2014_nb	1.0	LSTM	5	0.4	(64, 0.01)
shin_2018_nb	0.5	LDA	1	0.3765432098765432	None
shin_2018_nb	0.5	LDA	2	0.35555555555555557	None
shin_2018_nb	0.5	LDA	3	0.4	None
shin_2018_nb	0.5	LDA	4	0.4	None
shin_2018_nb	0.5	LDA	5	0.3925925925925926	None
shin_2018_nb	0.5	SVC	1	0.35802469135802467	0.001
shin_2018_nb	0.5	SVC	2	0.34814814814814815	0.1
shin_2018_nb	0.5	SVC	3	0.37037037037037035	0.001
shin_2018_nb	0.5	SVC	4	0.37777777777777777	0.001
shin_2018_nb	0.5	SVC	5	0.31851851851851853	0.01
shin_2018_nb	0.5	kNN	1	0.30246913580246915	7
shin_2018_nb	0.5	kNN	2	0.3111111111111111	2
shin_2018_nb	0.5	kNN	3	0.3333333333333333	8
shin_2018_nb	0.5	kNN	4	0.2518518518518518	8
shin_2018_nb	0.5	kNN	5	0.34074074074074073	3
shin_2018_nb	0.5	ANN	1	0.36419753086419754	(16, 0.001)
shin_2018_nb	0.5	ANN	2	0.4222222222222222	(8, 0.01)
shin_2018_nb	0.5	ANN	3	0.32592592592592595	(4, 0.0001)
shin_2018_nb	0.5	ANN	4	0.3851851851851852	(8, 0.01)
shin_2018_nb	0.5	ANN	5	0.3333333333333333	(4, 0.1)
shin_2018_nb	0.5	CNN	1	0.3765432098765432	(8, 0.001)
shin_2018_nb	0.5	CNN	2	0.3333333333333333	(8, 0.001)
shin_2018_nb	0.5	CNN	3	0.362962962962963	(8, 0.001)
shin_2018_nb	0.5	CNN	4	0.2962962962962963	(8, 0.01)
shin_2018_nb	0.5	CNN	5	0.4	(16, 0.01)
shin_2018_nb	0.5	LSTM	1	0.3333333333333333	(32, 0.1)
shin_2018_nb	0.5	LSTM	2	0.2962962962962963	(16, 0.001)
shin_2018_nb	0.5	LSTM	3	0.4074074074074074	(16, 0.01)
shin_2018_nb	0.5	LSTM	4	0.3333333333333333	(16, 0.1)
shin_2018_nb	0.5	LSTM	5	0.362962962962963	(32, 0.001)
shin_2018_nb	0.6	LDA	1	0.3888888888888889	None
shin_2018_nb	0.6	LDA	2	0.2962962962962963	None
shin_2018_nb	0.6	LDA	3	0.4	None
shin_2018_nb	0.6	LDA	4	0.4222222222222222	None
shin_2018_nb	0.6	LDA	5	0.4	None
shin_2018_nb	0.6	SVC	1	0.3271604938271605	0.01
shin_2018_nb	0.6	SVC	2	0.2814814814814815	1.0
shin_2018_nb	0.6	SVC	3	0.34074074074074073	0.1
shin_2018_nb	0.6	SVC	4	0.35555555555555557	1.0
shin_2018_nb	0.6	SVC	5	0.3037037037037037	0.001
shin_2018_nb	0.6	kNN	1	0.32098765432098764	3
shin_2018_nb	0.6	kNN	2	0.37037037037037035	1
shin_2018_nb	0.6	kNN	3	0.3037037037037037	3
shin_2018_nb	0.6	kNN	4	0.2814814814814815	2
shin_2018_nb	0.6	kNN	5	0.2814814814814815	2
shin_2018_nb	0.6	ANN	1	0.32098765432098764	(4, 0.0001)
shin_2018_nb	0.6	ANN	2	0.2962962962962963	(4, 0.001)
shin_2018_nb	0.6	ANN	3	0.37777777777777777	(8, 0.01)
shin_2018_nb	0.6	ANN	4	0.3333333333333333	(64, 0.1)
shin_2018_nb	0.6	ANN	5	0.34074074074074073	(32, 0.01)
shin_2018_nb	0.6	CNN	1	0.345679012345679	(64, 0.001)
shin_2018_nb	0.6	CNN	2	0.3037037037037037	(16, 0.01)
shin_2018_nb	0.6	CNN	3	0.34074074074074073	(8, 0.001)
shin_2018_nb	0.6	CNN	4	0.34814814814814815	(64, 0.001)
shin_2018_nb	0.6	CNN	5	0.3851851851851852	(32, 0.01)
shin_2018_nb	0.6	LSTM	1	0.30864197530864196	(8, 0.01)
shin_2018_nb	0.6	LSTM	2	0.34074074074074073	(8, 0.01)
shin_2018_nb	0.6	LSTM	3	0.31851851851851853	(32, 0.01)
shin_2018_nb	0.6	LSTM	4	0.3333333333333333	(64, 0.001)
shin_2018_nb	0.6	LSTM	5	0.2814814814814815	(64, 0.01)
shin_2018_nb	0.7	LDA	1	0.37037037037037035	None
shin_2018_nb	0.7	LDA	2	0.31851851851851853	None
shin_2018_nb	0.7	LDA	3	0.4222222222222222	None
shin_2018_nb	0.7	LDA	4	0.37037037037037035	None
shin_2018_nb	0.7	LDA	5	0.4	None
shin_2018_nb	0.7	SVC	1	0.3271604938271605	0.01
shin_2018_nb	0.7	SVC	2	0.34814814814814815	0.1
shin_2018_nb	0.7	SVC	3	0.37037037037037035	0.001
shin_2018_nb	0.7	SVC	4	0.3111111111111111	1.0
shin_2018_nb	0.7	SVC	5	0.34814814814814815	1.0
shin_2018_nb	0.7	kNN	1	0.35185185185185186	7
shin_2018_nb	0.7	kNN	2	0.2814814814814815	7
shin_2018_nb	0.7	kNN	3	0.3925925925925926	7
shin_2018_nb	0.7	kNN	4	0.26666666666666666	8
shin_2018_nb	0.7	kNN	5	0.31851851851851853	9
shin_2018_nb	0.7	ANN	1	0.3395061728395062	(16, 0.001)
shin_2018_nb	0.7	ANN	2	0.32592592592592595	(4, 0.01)
shin_2018_nb	0.7	ANN	3	0.43703703703703706	(16, 0.01)
shin_2018_nb	0.7	ANN	4	0.3333333333333333	(4, 1e-05)
shin_2018_nb	0.7	ANN	5	0.2962962962962963	(4, 0.01)
shin_2018_nb	0.7	CNN	1	0.30864197530864196	(64, 0.001)
shin_2018_nb	0.7	CNN	2	0.4	(8, 0.001)
shin_2018_nb	0.7	CNN	3	0.362962962962963	(64, 0.001)
shin_2018_nb	0.7	CNN	4	0.35555555555555557	(4, 0.01)
shin_2018_nb	0.7	CNN	5	0.4222222222222222	(32, 0.001)
shin_2018_nb	0.7	LSTM	1	0.3148148148148148	(64, 0.0001)
shin_2018_nb	0.7	LSTM	2	0.34814814814814815	(4, 0.0001)
shin_2018_nb	0.7	LSTM	3	0.26666666666666666	(32, 0.001)
shin_2018_nb	0.7	LSTM	4	0.32592592592592595	(4, 0.001)
shin_2018_nb	0.7	LSTM	5	0.31851851851851853	(4, 0.01)
shin_2018_nb	0.8	LDA	1	0.36419753086419754	None
shin_2018_nb	0.8	LDA	2	0.3333333333333333	None
shin_2018_nb	0.8	LDA	3	0.4148148148148148	None
shin_2018_nb	0.8	LDA	4	0.4148148148148148	None
shin_2018_nb	0.8	LDA	5	0.42962962962962964	None
shin_2018_nb	0.8	SVC	1	0.29012345679012347	0.1
shin_2018_nb	0.8	SVC	2	0.34074074074074073	1.0
shin_2018_nb	0.8	SVC	3	0.34074074074074073	0.1
shin_2018_nb	0.8	SVC	4	0.3333333333333333	0.01
shin_2018_nb	0.8	SVC	5	0.37037037037037035	1.0
shin_2018_nb	0.8	kNN	1	0.37037037037037035	3
shin_2018_nb	0.8	kNN	2	0.3037037037037037	8
shin_2018_nb	0.8	kNN	3	0.34074074074074073	3
shin_2018_nb	0.8	kNN	4	0.26666666666666666	4
shin_2018_nb	0.8	kNN	5	0.31851851851851853	8
shin_2018_nb	0.8	ANN	1	0.32098765432098764	(4, 0.0001)
shin_2018_nb	0.8	ANN	2	0.3333333333333333	(16, 0.01)
shin_2018_nb	0.8	ANN	3	0.37037037037037035	(4, 0.001)
shin_2018_nb	0.8	ANN	4	0.3037037037037037	(8, 0.001)
shin_2018_nb	0.8	ANN	5	0.37037037037037035	(32, 0.01)
shin_2018_nb	0.8	CNN	1	0.3395061728395062	(32, 0.01)
shin_2018_nb	0.8	CNN	2	0.37777777777777777	(32, 0.01)
shin_2018_nb	0.8	CNN	3	0.34814814814814815	(32, 0.01)
shin_2018_nb	0.8	CNN	4	0.37777777777777777	(8, 0.001)
shin_2018_nb	0.8	CNN	5	0.4444444444444444	(4, 0.001)
shin_2018_nb	0.8	LSTM	1	0.3148148148148148	(4, 1e-05)
shin_2018_nb	0.8	LSTM	2	0.34814814814814815	(32, 0.01)
shin_2018_nb	0.8	LSTM	3	0.32592592592592595	(64, 0.1)
shin_2018_nb	0.8	LSTM	4	0.34814814814814815	(64, 0.0001)
shin_2018_nb	0.8	LSTM	5	0.34814814814814815	(8, 0.001)
shin_2018_nb	0.9	LDA	1	0.3950617283950617	None
shin_2018_nb	0.9	LDA	2	0.35555555555555557	None
shin_2018_nb	0.9	LDA	3	0.4148148148148148	None
shin_2018_nb	0.9	LDA	4	0.42962962962962964	None
shin_2018_nb	0.9	LDA	5	0.362962962962963	None
shin_2018_nb	0.9	SVC	1	0.2962962962962963	0.1
shin_2018_nb	0.9	SVC	2	0.362962962962963	1.0
shin_2018_nb	0.9	SVC	3	0.3333333333333333	0.1
shin_2018_nb	0.9	SVC	4	0.34814814814814815	0.1
shin_2018_nb	0.9	SVC	5	0.34074074074074073	1.0
shin_2018_nb	0.9	kNN	1	0.35802469135802467	9
shin_2018_nb	0.9	kNN	2	0.2962962962962963	3
shin_2018_nb	0.9	kNN	3	0.31851851851851853	3
shin_2018_nb	0.9	kNN	4	0.28888888888888886	4
shin_2018_nb	0.9	kNN	5	0.32592592592592595	6
shin_2018_nb	0.9	ANN	1	0.2962962962962963	(4, 0.0001)
shin_2018_nb	0.9	ANN	2	0.28888888888888886	(16, 0.01)
shin_2018_nb	0.9	ANN	3	0.37037037037037035	(32, 0.001)
shin_2018_nb	0.9	ANN	4	0.3111111111111111	(32, 0.01)
shin_2018_nb	0.9	ANN	5	0.34814814814814815	(32, 0.001)
shin_2018_nb	0.9	CNN	1	0.3271604938271605	(4, 0.0001)
shin_2018_nb	0.9	CNN	2	0.362962962962963	(16, 0.001)
shin_2018_nb	0.9	CNN	3	0.3333333333333333	(64, 0.01)
shin_2018_nb	0.9	CNN	4	0.4074074074074074	(64, 0.001)
shin_2018_nb	0.9	CNN	5	0.3925925925925926	(16, 0.001)
shin_2018_nb	0.9	LSTM	1	0.3148148148148148	(64, 0.0001)
shin_2018_nb	0.9	LSTM	2	0.34074074074074073	(4, 0.001)
shin_2018_nb	0.9	LSTM	3	0.4148148148148148	(8, 0.01)
shin_2018_nb	0.9	LSTM	4	0.34814814814814815	(64, 0.1)
shin_2018_nb	0.9	LSTM	5	0.31851851851851853	(64, 0.001)
shin_2018_nb	1.0	LDA	1	0.3950617283950617	None
shin_2018_nb	1.0	LDA	2	0.34074074074074073	None
shin_2018_nb	1.0	LDA	3	0.4074074074074074	None
shin_2018_nb	1.0	LDA	4	0.4148148148148148	None
shin_2018_nb	1.0	LDA	5	0.3851851851851852	None
shin_2018_nb	1.0	SVC	1	0.36419753086419754	1.0
shin_2018_nb	1.0	SVC	2	0.3925925925925926	1.0
shin_2018_nb	1.0	SVC	3	0.35555555555555557	0.01
shin_2018_nb	1.0	SVC	4	0.32592592592592595	1.0
shin_2018_nb	1.0	SVC	5	0.3111111111111111	0.1
shin_2018_nb	1.0	kNN	1	0.35185185185185186	6
shin_2018_nb	1.0	kNN	2	0.2740740740740741	4
shin_2018_nb	1.0	kNN	3	0.32592592592592595	3
shin_2018_nb	1.0	kNN	4	0.3037037037037037	5
shin_2018_nb	1.0	kNN	5	0.32592592592592595	6
shin_2018_nb	1.0	ANN	1	0.30864197530864196	(8, 0.0001)
shin_2018_nb	1.0	ANN	2	0.3333333333333333	(8, 0.001)
shin_2018_nb	1.0	ANN	3	0.31851851851851853	(16, 0.01)
shin_2018_nb	1.0	ANN	4	0.37037037037037035	(64, 0.001)
shin_2018_nb	1.0	ANN	5	0.2962962962962963	(32, 0.01)
shin_2018_nb	1.0	CNN	1	0.4074074074074074	(16, 0.01)
shin_2018_nb	1.0	CNN	2	0.3037037037037037	(8, 0.001)
shin_2018_nb	1.0	CNN	3	0.3851851851851852	(4, 0.001)
shin_2018_nb	1.0	CNN	4	0.4148148148148148	(16, 0.01)
shin_2018_nb	1.0	CNN	5	0.45185185185185184	(32, 0.001)
shin_2018_nb	1.0	LSTM	1	0.3333333333333333	(4, 0.001)
shin_2018_nb	1.0	LSTM	2	0.362962962962963	(32, 0.001)
shin_2018_nb	1.0	LSTM	3	0.34074074074074073	(4, 0.0001)
shin_2018_nb	1.0	LSTM	4	0.37037037037037035	(16, 0.01)
shin_2018_nb	1.0	LSTM	5	0.3111111111111111	(8, 0.01)
shin_2018_wg	0.5	LDA	1	0.6027777777777777	None
shin_2018_wg	0.5	LDA	2	0.56	None
shin_2018_wg	0.5	LDA	3	0.5733333333333334	None
shin_2018_wg	0.5	LDA	4	0.5933333333333334	None
shin_2018_wg	0.5	LDA	5	0.6333333333333333	None
shin_2018_wg	0.5	SVC	1	0.6	1.0
shin_2018_wg	0.5	SVC	2	0.5766666666666667	1.0
shin_2018_wg	0.5	SVC	3	0.5866666666666667	1.0
shin_2018_wg	0.5	SVC	4	0.5633333333333334	1.0
shin_2018_wg	0.5	SVC	5	0.5933333333333334	0.1
shin_2018_wg	0.5	kNN	1	0.5138888888888888	9
shin_2018_wg	0.5	kNN	2	0.52	6
shin_2018_wg	0.5	kNN	3	0.49	4
shin_2018_wg	0.5	kNN	4	0.5266666666666666	5
shin_2018_wg	0.5	kNN	5	0.5633333333333334	5
shin_2018_wg	0.5	ANN	1	0.5666666666666667	(8, 0.01)
shin_2018_wg	0.5	ANN	2	0.59	(32, 0.01)
shin_2018_wg	0.5	ANN	3	0.52	(8, 0.01)
shin_2018_wg	0.5	ANN	4	0.57	(4, 0.001)
shin_2018_wg	0.5	ANN	5	0.59	(16, 0.001)
shin_2018_wg	0.5	CNN	1	0.5777777777777777	(32, 0.001)
shin_2018_wg	0.5	CNN	2	0.5466666666666666	(8, 0.001)
shin_2018_wg	0.5	CNN	3	0.6	(4, 0.0001)
shin_2018_wg	0.5	CNN	4	0.5566666666666666	(64, 0.0001)
shin_2018_wg	0.5	CNN	5	0.5666666666666667	(16, 0.0001)
shin_2018_wg	0.5	LSTM	1	0.6	(16, 0.0001)
shin_2018_wg	0.5	LSTM	2	0.5433333333333333	(16, 1e-05)
shin_2018_wg	0.5	LSTM	3	0.5833333333333334	(8, 0.0001)
shin_2018_wg	0.5	LSTM	4	0.6166666666666667	(16, 1e-05)
shin_2018_wg	0.5	LSTM	5	0.5933333333333334	(4, 1e-05)
shin_2018_wg	0.6	LDA	1	0.6	None
shin_2018_wg	0.6	LDA	2	0.5533333333333333	None
shin_2018_wg	0.6	LDA	3	0.58	None
shin_2018_wg	0.6	LDA	4	0.6	None
shin_2018_wg	0.6	LDA	5	0.61	None
shin_2018_wg	0.6	SVC	1	0.5916666666666667	1.0
shin_2018_wg	0.6	SVC	2	0.56	1.0
shin_2018_wg	0.6	SVC	3	0.5833333333333334	1.0
shin_2018_wg	0.6	SVC	4	0.59	1.0
shin_2018_wg	0.6	SVC	5	0.59	0.1
shin_2018_wg	0.6	kNN	1	0.48333333333333334	4
shin_2018_wg	0.6	kNN	2	0.53	6
shin_2018_wg	0.6	kNN	3	0.49333333333333335	4
shin_2018_wg	0.6	kNN	4	0.5033333333333333	1
shin_2018_wg	0.6	kNN	5	0.5833333333333334	8
shin_2018_wg	0.6	ANN	1	0.5361111111111111	(64, 0.1)
shin_2018_wg	0.6	ANN	2	0.5733333333333334	(16, 0.01)
shin_2018_wg	0.6	ANN	3	0.5833333333333334	(16, 0.001)
shin_2018_wg	0.6	ANN	4	0.5733333333333334	(16, 0.001)
shin_2018_wg	0.6	ANN	5	0.5866666666666667	(4, 0.01)
shin_2018_wg	0.6	CNN	1	0.5722222222222222	(64, 0.001)
shin_2018_wg	0.6	CNN	2	0.58	(64, 0.0001)
shin_2018_wg	0.6	CNN	3	0.5666666666666667	(16, 0.001)
shin_2018_wg	0.6	CNN	4	0.5833333333333334	(16, 0.0001)
shin_2018_wg	0.6	CNN	5	0.58	(8, 0.0001)
shin_2018_wg	0.6	LSTM	1	0.5833333333333334	(16, 1e-05)
shin_2018_wg	0.6	LSTM	2	0.5566666666666666	(32, 1e-05)
shin_2018_wg	0.6	LSTM	3	0.5733333333333334	(64, 1e-05)
shin_2018_wg	0.6	LSTM	4	0.6066666666666667	(16, 1e-05)
shin_2018_wg	0.6	LSTM	5	0.5733333333333334	(64, 0.0001)
shin_2018_wg	0.7	LDA	1	0.5972222222222222	None
shin_2018_wg	0.7	LDA	2	0.5566666666666666	None
shin_2018_wg	0.7	LDA	3	0.59	None
shin_2018_wg	0.7	LDA	4	0.5866666666666667	None
shin_2018_wg	0.7	LDA	5	0.6133333333333333	None
shin_2018_wg	0.7	SVC	1	0.5916666666666667	1.0
shin_2018_wg	0.7	SVC	2	0.5633333333333334	0.1
shin_2018_wg	0.7	SVC	3	0.5966666666666667	1.0
shin_2018_wg	0.7	SVC	4	0.5466666666666666	0.1
shin_2018_wg	0.7	SVC	5	0.5933333333333334	1.0
shin_2018_wg	0.7	kNN	1	0.5027777777777778	6
shin_2018_wg	0.7	kNN	2	0.5266666666666666	4
shin_2018_wg	0.7	kNN	3	0.49	8
shin_2018_wg	0.7	kNN	4	0.5233333333333333	9
shin_2018_wg	0.7	kNN	5	0.5833333333333334	5
shin_2018_wg	0.7	ANN	1	0.5888888888888889	(32, 0.01)
shin_2018_wg	0.7	ANN	2	0.52	(64, 0.01)
shin_2018_wg	0.7	ANN	3	0.5566666666666666	(64, 0.01)
shin_2018_wg	0.7	ANN	4	0.5766666666666667	(32, 0.001)
shin_2018_wg	0.7	ANN	5	0.5966666666666667	(32, 0.01)
shin_2018_wg	0.7	CNN	1	0.5972222222222222	(4, 0.0001)
shin_2018_wg	0.7	CNN	2	0.5566666666666666	(4, 0.0001)
shin_2018_wg	0.7	CNN	3	0.5966666666666667	(8, 0.0001)
shin_2018_wg	0.7	CNN	4	0.5766666666666667	(64, 0.0001)
shin_2018_wg	0.7	CNN	5	0.5833333333333334	(8, 0.0001)
shin_2018_wg	0.7	LSTM	1	0.5638888888888889	(16, 0.0001)
shin_2018_wg	0.7	LSTM	2	0.5366666666666666	(4, 1e-05)
shin_2018_wg	0.7	LSTM	3	0.6133333333333333	(16, 0.0001)
shin_2018_wg	0.7	LSTM	4	0.5866666666666667	(8, 0.0001)
shin_2018_wg	0.7	LSTM	5	0.5866666666666667	(32, 0.0001)
shin_2018_wg	0.8	LDA	1	0.6027777777777777	None
shin_2018_wg	0.8	LDA	2	0.5733333333333334	None
shin_2018_wg	0.8	LDA	3	0.5933333333333334	None
shin_2018_wg	0.8	LDA	4	0.5866666666666667	None
shin_2018_wg	0.8	LDA	5	0.63	None
shin_2018_wg	0.8	SVC	1	0.5694444444444444	0.01
shin_2018_wg	0.8	SVC	2	0.5533333333333333	1.0
shin_2018_wg	0.8	SVC	3	0.59	1.0
shin_2018_wg	0.8	SVC	4	0.5666666666666667	1.0
shin_2018_wg	0.8	SVC	5	0.6	1.0
shin_2018_wg	0.8	kNN	1	0.525	3
shin_2018_wg	0.8	kNN	2	0.5	6
shin_2018_wg	0.8	kNN	3	0.5	1
shin_2018_wg	0.8	kNN	4	0.49333333333333335	1
shin_2018_wg	0.8	kNN	5	0.5366666666666666	4
shin_2018_wg	0.8	ANN	1	0.5611111111111111	(4, 0.001)
shin_2018_wg	0.8	ANN	2	0.5766666666666667	(4, 0.001)
shin_2018_wg	0.8	ANN	3	0.5733333333333334	(32, 0.01)
shin_2018_wg	0.8	ANN	4	0.5433333333333333	(8, 0.01)
shin_2018_wg	0.8	ANN	5	0.57	(8, 0.001)
shin_2018_wg	0.8	CNN	1	0.5694444444444444	(64, 0.0001)
shin_2018_wg	0.8	CNN	2	0.5166666666666667	(8, 0.01)
shin_2018_wg	0.8	CNN	3	0.57	(8, 0.01)
shin_2018_wg	0.8	CNN	4	0.57	(32, 0.0001)
shin_2018_wg	0.8	CNN	5	0.5866666666666667	(32, 0.0001)
shin_2018_wg	0.8	LSTM	1	0.5833333333333334	(32, 1e-05)
shin_2018_wg	0.8	LSTM	2	0.57	(32, 1e-05)
shin_2018_wg	0.8	LSTM	3	0.6033333333333334	(32, 1e-05)
shin_2018_wg	0.8	LSTM	4	0.6166666666666667	(32, 1e-05)
shin_2018_wg	0.8	LSTM	5	0.56	(32, 1e-05)
shin_2018_wg	0.9	LDA	1	0.6166666666666667	None
shin_2018_wg	0.9	LDA	2	0.5833333333333334	None
shin_2018_wg	0.9	LDA	3	0.5866666666666667	None
shin_2018_wg	0.9	LDA	4	0.61	None
shin_2018_wg	0.9	LDA	5	0.6166666666666667	None
shin_2018_wg	0.9	SVC	1	0.5916666666666667	1.0
shin_2018_wg	0.9	SVC	2	0.5433333333333333	1.0
shin_2018_wg	0.9	SVC	3	0.5866666666666667	1.0
shin_2018_wg	0.9	SVC	4	0.5666666666666667	1.0
shin_2018_wg	0.9	SVC	5	0.59	1.0
shin_2018_wg	0.9	kNN	1	0.5166666666666667	6
shin_2018_wg	0.9	kNN	2	0.54	3
shin_2018_wg	0.9	kNN	3	0.4866666666666667	6
shin_2018_wg	0.9	kNN	4	0.49333333333333335	4
shin_2018_wg	0.9	kNN	5	0.56	3
shin_2018_wg	0.9	ANN	1	0.5916666666666667	(8, 0.001)
shin_2018_wg	0.9	ANN	2	0.5766666666666667	(64, 0.1)
shin_2018_wg	0.9	ANN	3	0.5666666666666667	(32, 0.01)
shin_2018_wg	0.9	ANN	4	0.49333333333333335	(32, 0.001)
shin_2018_wg	0.9	ANN	5	0.61	(16, 0.001)
shin_2018_wg	0.9	CNN	1	0.6	(4, 0.0001)
shin_2018_wg	0.9	CNN	2	0.5766666666666667	(4, 0.0001)
shin_2018_wg	0.9	CNN	3	0.5666666666666667	(4, 0.0001)
shin_2018_wg	0.9	CNN	4	0.57	(4, 0.0001)
shin_2018_wg	0.9	CNN	5	0.62	(4, 0.0001)
shin_2018_wg	0.9	LSTM	1	0.5888888888888889	(8, 1e-05)
shin_2018_wg	0.9	LSTM	2	0.5533333333333333	(64, 0.0001)
shin_2018_wg	0.9	LSTM	3	0.5933333333333334	(32, 1e-05)
shin_2018_wg	0.9	LSTM	4	0.5933333333333334	(64, 1e-05)
shin_2018_wg	0.9	LSTM	5	0.58	(8, 1e-05)
shin_2018_wg	1.0	LDA	1	0.6111111111111112	None
shin_2018_wg	1.0	LDA	2	0.57	None
shin_2018_wg	1.0	LDA	3	0.5633333333333334	None
shin_2018_wg	1.0	LDA	4	0.6	None
shin_2018_wg	1.0	LDA	5	0.6333333333333333	None
shin_2018_wg	1.0	SVC	1	0.5916666666666667	0.1
shin_2018_wg	1.0	SVC	2	0.5766666666666667	0.01
shin_2018_wg	1.0	SVC	3	0.5766666666666667	1.0
shin_2018_wg	1.0	SVC	4	0.52	0.1
shin_2018_wg	1.0	SVC	5	0.5866666666666667	0.1
shin_2018_wg	1.0	kNN	1	0.5	9
shin_2018_wg	1.0	kNN	2	0.5266666666666666	7
shin_2018_wg	1.0	kNN	3	0.47333333333333333	5
shin_2018_wg	1.0	kNN	4	0.5266666666666666	9
shin_2018_wg	1.0	kNN	5	0.5533333333333333	3
shin_2018_wg	1.0	ANN	1	0.5916666666666667	(4, 0.0001)
shin_2018_wg	1.0	ANN	2	0.56	(4, 0.0001)
shin_2018_wg	1.0	ANN	3	0.5533333333333333	(8, 0.001)
shin_2018_wg	1.0	ANN	4	0.5166666666666667	(8, 0.0001)
shin_2018_wg	1.0	ANN	5	0.59	(4, 0.0001)
shin_2018_wg	1.0	CNN	1	0.6027777777777777	(4, 0.0001)
shin_2018_wg	1.0	CNN	2	0.57	(4, 0.0001)
shin_2018_wg	1.0	CNN	3	0.5733333333333334	(8, 0.0001)
shin_2018_wg	1.0	CNN	4	0.5866666666666667	(4, 0.0001)
shin_2018_wg	1.0	CNN	5	0.6	(8, 0.0001)
shin_2018_wg	1.0	LSTM	1	0.5777777777777777	(32, 1e-05)
shin_2018_wg	1.0	LSTM	2	0.5766666666666667	(16, 0.0001)
shin_2018_wg	1.0	LSTM	3	0.5933333333333334	(4, 1e-05)
shin_2018_wg	1.0	LSTM	4	0.5933333333333334	(32, 1e-05)
shin_2018_wg	1.0	LSTM	5	0.58	(8, 1e-05)
shin_2016_ma	0.5	LDA	1	0.5583333333333333	None
shin_2016_ma	0.5	LDA	2	0.5916666666666667	None
shin_2016_ma	0.5	LDA	3	0.5805555555555556	None
shin_2016_ma	0.5	LDA	4	0.6166666666666667	None
shin_2016_ma	0.5	LDA	5	0.6233333333333333	None
shin_2016_ma	0.5	SVC	1	0.5666666666666667	0.1
shin_2016_ma	0.5	SVC	2	0.5666666666666667	0.1
shin_2016_ma	0.5	SVC	3	0.5611111111111111	0.01
shin_2016_ma	0.5	SVC	4	0.5944444444444444	1.0
shin_2016_ma	0.5	SVC	5	0.6166666666666667	0.1
shin_2016_ma	0.5	kNN	1	0.5333333333333333	3
shin_2016_ma	0.5	kNN	2	0.5694444444444444	3
shin_2016_ma	0.5	kNN	3	0.5361111111111111	9
shin_2016_ma	0.5	kNN	4	0.5111111111111111	9
shin_2016_ma	0.5	kNN	5	0.5333333333333333	3
shin_2016_ma	0.5	ANN	1	0.5777777777777777	(4, 0.0001)
shin_2016_ma	0.5	ANN	2	0.575	(32, 0.001)
shin_2016_ma	0.5	ANN	3	0.5861111111111111	(64, 0.001)
shin_2016_ma	0.5	ANN	4	0.6111111111111112	(8, 0.001)
shin_2016_ma	0.5	ANN	5	0.63	(32, 0.001)
shin_2016_ma	0.5	CNN	1	0.6	(8, 0.01)
shin_2016_ma	0.5	CNN	2	0.6138888888888889	(16, 0.0001)
shin_2016_ma	0.5	CNN	3	0.5638888888888889	(8, 0.0001)
shin_2016_ma	0.5	CNN	4	0.6027777777777777	(16, 0.0001)
shin_2016_ma	0.5	CNN	5	0.6466666666666666	(4, 0.0001)
shin_2016_ma	0.5	LSTM	1	0.5861111111111111	(4, 1e-05)
shin_2016_ma	0.5	LSTM	2	0.5722222222222222	(64, 0.0001)
shin_2016_ma	0.5	LSTM	3	0.5583333333333333	(8, 1e-05)
shin_2016_ma	0.5	LSTM	4	0.6083333333333333	(16, 0.0001)
shin_2016_ma	0.5	LSTM	5	0.6433333333333333	(64, 0.0001)
shin_2016_ma	0.6	LDA	1	0.55	None
shin_2016_ma	0.6	LDA	2	0.6083333333333333	None
shin_2016_ma	0.6	LDA	3	0.5805555555555556	None
shin_2016_ma	0.6	LDA	4	0.5833333333333334	None
shin_2016_ma	0.6	LDA	5	0.6333333333333333	None
shin_2016_ma	0.6	SVC	1	0.5805555555555556	0.01
shin_2016_ma	0.6	SVC	2	0.5805555555555556	0.01
shin_2016_ma	0.6	SVC	3	0.5527777777777778	0.001
shin_2016_ma	0.6	SVC	4	0.6055555555555555	1.0
shin_2016_ma	0.6	SVC	5	0.6333333333333333	0.01
shin_2016_ma	0.6	kNN	1	0.5305555555555556	9
shin_2016_ma	0.6	kNN	2	0.5333333333333333	7
shin_2016_ma	0.6	kNN	3	0.5194444444444445	8
shin_2016_ma	0.6	kNN	4	0.55	8
shin_2016_ma	0.6	kNN	5	0.56	3
shin_2016_ma	0.6	ANN	1	0.5583333333333333	(32, 0.001)
shin_2016_ma	0.6	ANN	2	0.5833333333333334	(64, 0.001)
shin_2016_ma	0.6	ANN	3	0.5583333333333333	(64, 0.001)
shin_2016_ma	0.6	ANN	4	0.6305555555555555	(4, 0.001)
shin_2016_ma	0.6	ANN	5	0.6366666666666667	(4, 0.0001)
shin_2016_ma	0.6	CNN	1	0.5916666666666667	(4, 0.0001)
shin_2016_ma	0.6	CNN	2	0.6027777777777777	(64, 0.001)
shin_2016_ma	0.6	CNN	3	0.5638888888888889	(16, 0.0001)
shin_2016_ma	0.6	CNN	4	0.6	(32, 0.0001)
shin_2016_ma	0.6	CNN	5	0.6633333333333333	(64, 0.0001)
shin_2016_ma	0.6	LSTM	1	0.5888888888888889	(4, 1e-05)
shin_2016_ma	0.6	LSTM	2	0.5638888888888889	(4, 1e-05)
shin_2016_ma	0.6	LSTM	3	0.5444444444444444	(16, 1e-05)
shin_2016_ma	0.6	LSTM	4	0.6	(16, 0.0001)
shin_2016_ma	0.6	LSTM	5	0.64	(8, 1e-05)
shin_2016_ma	0.7	LDA	1	0.525	None
shin_2016_ma	0.7	LDA	2	0.5805555555555556	None
shin_2016_ma	0.7	LDA	3	0.5722222222222222	None
shin_2016_ma	0.7	LDA	4	0.5888888888888889	None
shin_2016_ma	0.7	LDA	5	0.6433333333333333	None
shin_2016_ma	0.7	SVC	1	0.5777777777777777	0.01
shin_2016_ma	0.7	SVC	2	0.5777777777777777	0.01
shin_2016_ma	0.7	SVC	3	0.5472222222222223	0.001
shin_2016_ma	0.7	SVC	4	0.5805555555555556	0.01
shin_2016_ma	0.7	SVC	5	0.62	0.1
shin_2016_ma	0.7	kNN	1	0.55	9
shin_2016_ma	0.7	kNN	2	0.5305555555555556	3
shin_2016_ma	0.7	kNN	3	0.4888888888888889	9
shin_2016_ma	0.7	kNN	4	0.5305555555555556	3
shin_2016_ma	0.7	kNN	5	0.5633333333333334	5
shin_2016_ma	0.7	ANN	1	0.5583333333333333	(32, 0.001)
shin_2016_ma	0.7	ANN	2	0.575	(8, 0.001)
shin_2016_ma	0.7	ANN	3	0.5444444444444444	(16, 0.0001)
shin_2016_ma	0.7	ANN	4	0.5972222222222222	(8, 0.01)
shin_2016_ma	0.7	ANN	5	0.6433333333333333	(64, 0.001)
shin_2016_ma	0.7	CNN	1	0.5888888888888889	(64, 0.0001)
shin_2016_ma	0.7	CNN	2	0.6	(4, 0.0001)
shin_2016_ma	0.7	CNN	3	0.5555555555555556	(16, 0.0001)
shin_2016_ma	0.7	CNN	4	0.6	(64, 0.0001)
shin_2016_ma	0.7	CNN	5	0.67	(4, 0.0001)
shin_2016_ma	0.7	LSTM	1	0.575	(4, 1e-05)
shin_2016_ma	0.7	LSTM	2	0.5805555555555556	(32, 0.0001)
shin_2016_ma	0.7	LSTM	3	0.55	(32, 1e-05)
shin_2016_ma	0.7	LSTM	4	0.6416666666666667	(64, 0.0001)
shin_2016_ma	0.7	LSTM	5	0.65	(64, 0.0001)
shin_2016_ma	0.8	LDA	1	0.5222222222222223	None
shin_2016_ma	0.8	LDA	2	0.5833333333333334	None
shin_2016_ma	0.8	LDA	3	0.5666666666666667	None
shin_2016_ma	0.8	LDA	4	0.5777777777777777	None
shin_2016_ma	0.8	LDA	5	0.6133333333333333	None
shin_2016_ma	0.8	SVC	1	0.575	0.01
shin_2016_ma	0.8	SVC	2	0.5777777777777777	0.01
shin_2016_ma	0.8	SVC	3	0.55	0.001
shin_2016_ma	0.8	SVC	4	0.5833333333333334	0.01
shin_2016_ma	0.8	SVC	5	0.6166666666666667	0.1
shin_2016_ma	0.8	kNN	1	0.5694444444444444	7
shin_2016_ma	0.8	kNN	2	0.5527777777777778	5
shin_2016_ma	0.8	kNN	3	0.5277777777777778	5
shin_2016_ma	0.8	kNN	4	0.46944444444444444	1
shin_2016_ma	0.8	kNN	5	0.5533333333333333	3
shin_2016_ma	0.8	ANN	1	0.5361111111111111	(8, 0.001)
shin_2016_ma	0.8	ANN	2	0.575	(64, 0.001)
shin_2016_ma	0.8	ANN	3	0.5638888888888889	(4, 0.001)
shin_2016_ma	0.8	ANN	4	0.5861111111111111	(4, 0.0001)
shin_2016_ma	0.8	ANN	5	0.6066666666666667	(16, 0.01)
shin_2016_ma	0.8	CNN	1	0.6027777777777777	(8, 0.0001)
shin_2016_ma	0.8	CNN	2	0.6	(4, 0.0001)
shin_2016_ma	0.8	CNN	3	0.5555555555555556	(32, 0.0001)
shin_2016_ma	0.8	CNN	4	0.625	(32, 0.001)
shin_2016_ma	0.8	CNN	5	0.59	(64, 0.001)
shin_2016_ma	0.8	LSTM	1	0.5777777777777777	(32, 1e-05)
shin_2016_ma	0.8	LSTM	2	0.5916666666666667	(4, 1e-05)
shin_2016_ma	0.8	LSTM	3	0.5444444444444444	(4, 1e-05)
shin_2016_ma	0.8	LSTM	4	0.6	(4, 1e-05)
shin_2016_ma	0.8	LSTM	5	0.66	(16, 1e-05)
shin_2016_ma	0.9	LDA	1	0.5305555555555556	None
shin_2016_ma	0.9	LDA	2	0.5833333333333334	None
shin_2016_ma	0.9	LDA	3	0.5583333333333333	None
shin_2016_ma	0.9	LDA	4	0.5722222222222222	None
shin_2016_ma	0.9	LDA	5	0.64	None
shin_2016_ma	0.9	SVC	1	0.575	0.01
shin_2016_ma	0.9	SVC	2	0.575	0.01
shin_2016_ma	0.9	SVC	3	0.5694444444444444	0.01
shin_2016_ma	0.9	SVC	4	0.5777777777777777	0.001
shin_2016_ma	0.9	SVC	5	0.6433333333333333	0.001
shin_2016_ma	0.9	kNN	1	0.5416666666666666	5
shin_2016_ma	0.9	kNN	2	0.5416666666666666	9
shin_2016_ma	0.9	kNN	3	0.5111111111111111	7
shin_2016_ma	0.9	kNN	4	0.5527777777777778	3
shin_2016_ma	0.9	kNN	5	0.55	3
shin_2016_ma	0.9	ANN	1	0.5	(32, 0.1)
shin_2016_ma	0.9	ANN	2	0.5194444444444445	(16, 0.01)
shin_2016_ma	0.9	ANN	3	0.5611111111111111	(32, 0.001)
shin_2016_ma	0.9	ANN	4	0.5972222222222222	(8, 0.01)
shin_2016_ma	0.9	ANN	5	0.6233333333333333	(64, 0.001)
shin_2016_ma	0.9	CNN	1	0.5972222222222222	(16, 0.0001)
shin_2016_ma	0.9	CNN	2	0.5722222222222222	(8, 0.001)
shin_2016_ma	0.9	CNN	3	0.5444444444444444	(8, 0.0001)
shin_2016_ma	0.9	CNN	4	0.5972222222222222	(16, 0.0001)
shin_2016_ma	0.9	CNN	5	0.6233333333333333	(32, 0.001)
shin_2016_ma	0.9	LSTM	1	0.5805555555555556	(16, 1e-05)
shin_2016_ma	0.9	LSTM	2	0.5833333333333334	(32, 1e-05)
shin_2016_ma	0.9	LSTM	3	0.5416666666666666	(64, 1e-05)
shin_2016_ma	0.9	LSTM	4	0.5722222222222222	(64, 0.0001)
shin_2016_ma	0.9	LSTM	5	0.6533333333333333	(4, 1e-05)
shin_2016_ma	1.0	LDA	1	0.5472222222222223	None
shin_2016_ma	1.0	LDA	2	0.5972222222222222	None
shin_2016_ma	1.0	LDA	3	0.5777777777777777	None
shin_2016_ma	1.0	LDA	4	0.5777777777777777	None
shin_2016_ma	1.0	LDA	5	0.6533333333333333	None
shin_2016_ma	1.0	SVC	1	0.5722222222222222	0.01
shin_2016_ma	1.0	SVC	2	0.5722222222222222	0.001
shin_2016_ma	1.0	SVC	3	0.5555555555555556	0.001
shin_2016_ma	1.0	SVC	4	0.5638888888888889	1.0
shin_2016_ma	1.0	SVC	5	0.6166666666666667	0.1
shin_2016_ma	1.0	kNN	1	0.5638888888888889	9
shin_2016_ma	1.0	kNN	2	0.5194444444444445	3
shin_2016_ma	1.0	kNN	3	0.5166666666666667	5
shin_2016_ma	1.0	kNN	4	0.5638888888888889	5
shin_2016_ma	1.0	kNN	5	0.56	3
shin_2016_ma	1.0	ANN	1	0.5916666666666667	(4, 0.01)
shin_2016_ma	1.0	ANN	2	0.5527777777777778	(4, 0.01)
shin_2016_ma	1.0	ANN	3	0.5361111111111111	(8, 0.01)
shin_2016_ma	1.0	ANN	4	0.5861111111111111	(16, 0.001)
shin_2016_ma	1.0	ANN	5	0.63	(16, 0.001)
shin_2016_ma	1.0	CNN	1	0.5833333333333334	(64, 0.001)
shin_2016_ma	1.0	CNN	2	0.6166666666666667	(64, 0.0001)
shin_2016_ma	1.0	CNN	3	0.5638888888888889	(64, 0.0001)
shin_2016_ma	1.0	CNN	4	0.6083333333333333	(32, 0.01)
shin_2016_ma	1.0	CNN	5	0.64	(4, 0.0001)
shin_2016_ma	1.0	LSTM	1	0.5805555555555556	(8, 1e-05)
shin_2016_ma	1.0	LSTM	2	0.5888888888888889	(8, 1e-05)
shin_2016_ma	1.0	LSTM	3	0.55	(32, 0.0001)
shin_2016_ma	1.0	LSTM	4	0.5972222222222222	(64, 0.0001)
shin_2016_ma	1.0	LSTM	5	0.6433333333333333	(4, 1e-05)
bak_2019_me	0.5	LDA	1	0.5711111111111111	None
bak_2019_me	0.5	LDA	2	0.43777777777777777	None
bak_2019_me	0.5	LDA	3	0.45111111111111113	None
bak_2019_me	0.5	LDA	4	0.576837416481069	None
bak_2019_me	0.5	LDA	5	0.512249443207127	None
bak_2019_me	0.5	SVC	1	0.5177777777777778	1.0
bak_2019_me	0.5	SVC	2	0.4311111111111111	1.0
bak_2019_me	0.5	SVC	3	0.46	1.0
bak_2019_me	0.5	SVC	4	0.5300668151447662	1.0
bak_2019_me	0.5	SVC	5	0.5011135857461024	1.0
bak_2019_me	0.5	kNN	1	0.4111111111111111	9
bak_2019_me	0.5	kNN	2	0.3488888888888889	6
bak_2019_me	0.5	kNN	3	0.3933333333333333	7
bak_2019_me	0.5	kNN	4	0.3897550111358575	4
bak_2019_me	0.5	kNN	5	0.3897550111358575	8
bak_2019_me	0.5	ANN	1	0.4866666666666667	(4, 0.001)
bak_2019_me	0.5	ANN	2	0.37777777777777777	(4, 0.001)
bak_2019_me	0.5	ANN	3	0.4066666666666667	(16, 0.01)
bak_2019_me	0.5	ANN	4	0.48997772828507796	(64, 0.01)
bak_2019_me	0.5	ANN	5	0.44766146993318484	(64, 0.01)
bak_2019_me	0.5	CNN	1	0.32222222222222224	(4, 0.0001)
bak_2019_me	0.5	CNN	2	0.3466666666666667	(4, 0.0001)
bak_2019_me	0.5	CNN	3	0.4311111111111111	(4, 0.0001)
bak_2019_me	0.5	CNN	4	0.36302895322939865	(4, 0.0001)
bak_2019_me	0.5	CNN	5	0.5100222717149221	(64, 0.01)
bak_2019_me	0.5	LSTM	1	0.5422222222222223	(16, 0.0001)
bak_2019_me	0.5	LSTM	2	0.4088888888888889	(64, 0.0001)
bak_2019_me	0.5	LSTM	3	0.44	(64, 0.0001)
bak_2019_me	0.5	LSTM	4	0.5144766146993318	(64, 0.0001)
bak_2019_me	0.5	LSTM	5	0.49888641425389757	(8, 0.0001)
bak_2019_me	0.6	LDA	1	0.5666666666666667	None
bak_2019_me	0.6	LDA	2	0.42444444444444446	None
bak_2019_me	0.6	LDA	3	0.44222222222222224	None
bak_2019_me	0.6	LDA	4	0.5723830734966593	None
bak_2019_me	0.6	LDA	5	0.5278396436525612	None
bak_2019_me	0.6	SVC	1	0.5311111111111111	1.0
bak_2019_me	0.6	SVC	2	0.4266666666666667	1.0
bak_2019_me	0.6	SVC	3	0.45555555555555555	1.0
bak_2019_me	0.6	SVC	4	0.5389755011135857	1.0
bak_2019_me	0.6	SVC	5	0.5100222717149221	1.0
bak_2019_me	0.6	kNN	1	0.37555555555555553	9
bak_2019_me	0.6	kNN	2	0.3488888888888889	4
bak_2019_me	0.6	kNN	3	0.3977777777777778	9
bak_2019_me	0.6	kNN	4	0.41202672605790647	8
bak_2019_me	0.6	kNN	5	0.39198218262806234	7
bak_2019_me	0.6	ANN	1	0.47333333333333333	(8, 0.01)
bak_2019_me	0.6	ANN	2	0.38666666666666666	(64, 0.01)
bak_2019_me	0.6	ANN	3	0.4666666666666667	(8, 0.01)
bak_2019_me	0.6	ANN	4	0.5055679287305123	(8, 0.01)
bak_2019_me	0.6	ANN	5	0.46770601336302897	(4, 0.01)
bak_2019_me	0.6	CNN	1	0.5022222222222222	(8, 0.0001)
bak_2019_me	0.6	CNN	2	0.3511111111111111	(4, 0.0001)
bak_2019_me	0.6	CNN	3	0.45555555555555555	(32, 0.001)
bak_2019_me	0.6	CNN	4	0.534521158129176	(16, 0.001)
bak_2019_me	0.6	CNN	5	0.44320712694877507	(4, 0.001)
bak_2019_me	0.6	LSTM	1	0.5066666666666667	(16, 0.0001)
bak_2019_me	0.6	LSTM	2	0.42	(64, 0.0001)
bak_2019_me	0.6	LSTM	3	0.47333333333333333	(16, 0.0001)
bak_2019_me	0.6	LSTM	4	0.5233853006681515	(8, 0.0001)
bak_2019_me	0.6	LSTM	5	0.534521158129176	(64, 0.0001)
bak_2019_me	0.7	LDA	1	0.5777777777777777	None
bak_2019_me	0.7	LDA	2	0.43777777777777777	None
bak_2019_me	0.7	LDA	3	0.4444444444444444	None
bak_2019_me	0.7	LDA	4	0.5657015590200446	None
bak_2019_me	0.7	LDA	5	0.532293986636971	None
bak_2019_me	0.7	SVC	1	0.5222222222222223	1.0
bak_2019_me	0.7	SVC	2	0.43555555555555553	1.0
bak_2019_me	0.7	SVC	3	0.4577777777777778	1.0
bak_2019_me	0.7	SVC	4	0.5501113585746102	1.0
bak_2019_me	0.7	SVC	5	0.5189309576837416	1.0
bak_2019_me	0.7	kNN	1	0.4066666666666667	9
bak_2019_me	0.7	kNN	2	0.35777777777777775	6
bak_2019_me	0.7	kNN	3	0.39111111111111113	9
bak_2019_me	0.7	kNN	4	0.42538975501113585	9
bak_2019_me	0.7	kNN	5	0.40089086859688194	9
bak_2019_me	0.7	ANN	1	0.4533333333333333	(4, 0.01)
bak_2019_me	0.7	ANN	2	0.41333333333333333	(16, 0.01)
bak_2019_me	0.7	ANN	3	0.42	(32, 0.01)
bak_2019_me	0.7	ANN	4	0.48106904231625836	(8, 0.01)
bak_2019_me	0.7	ANN	5	0.48775055679287305	(4, 0.01)
bak_2019_me	0.7	CNN	1	0.52	(4, 0.0001)
bak_2019_me	0.7	CNN	2	0.4288888888888889	(64, 0.001)
bak_2019_me	0.7	CNN	3	0.4266666666666667	(64, 0.001)
bak_2019_me	0.7	CNN	4	0.5501113585746102	(16, 0.001)
bak_2019_me	0.7	CNN	5	0.49443207126948774	(4, 0.001)
bak_2019_me	0.7	LSTM	1	0.5622222222222222	(64, 0.0001)
bak_2019_me	0.7	LSTM	2	0.4533333333333333	(32, 0.0001)
bak_2019_me	0.7	LSTM	3	0.46	(64, 0.0001)
bak_2019_me	0.7	LSTM	4	0.534521158129176	(4, 0.0001)
bak_2019_me	0.7	LSTM	5	0.5523385300668151	(32, 0.0001)
bak_2019_me	0.8	LDA	1	0.58	None
bak_2019_me	0.8	LDA	2	0.44222222222222224	None
bak_2019_me	0.8	LDA	3	0.44222222222222224	None
bak_2019_me	0.8	LDA	4	0.5590200445434298	None
bak_2019_me	0.8	LDA	5	0.5434298440979956	None
bak_2019_me	0.8	SVC	1	0.5288888888888889	1.0
bak_2019_me	0.8	SVC	2	0.4288888888888889	1.0
bak_2019_me	0.8	SVC	3	0.46444444444444444	1.0
bak_2019_me	0.8	SVC	4	0.5523385300668151	1.0
bak_2019_me	0.8	SVC	5	0.5077951002227171	1.0
bak_2019_me	0.8	kNN	1	0.43777777777777777	8
bak_2019_me	0.8	kNN	2	0.36666666666666664	7
bak_2019_me	0.8	kNN	3	0.37555555555555553	9
bak_2019_me	0.8	kNN	4	0.44988864142538976	9
bak_2019_me	0.8	kNN	5	0.40757238307349664	9
bak_2019_me	0.8	ANN	1	0.4777777777777778	(16, 0.01)
bak_2019_me	0.8	ANN	2	0.39555555555555555	(64, 0.01)
bak_2019_me	0.8	ANN	3	0.46444444444444444	(64, 0.01)
bak_2019_me	0.8	ANN	4	0.47216035634743875	(16, 0.01)
bak_2019_me	0.8	ANN	5	0.46993318485523383	(32, 0.01)
bak_2019_me	0.8	CNN	1	0.5155555555555555	(4, 0.0001)
bak_2019_me	0.8	CNN	2	0.44222222222222224	(16, 0.0001)
bak_2019_me	0.8	CNN	3	0.44	(16, 0.0001)
bak_2019_me	0.8	CNN	4	0.5256124721603563	(32, 0.001)
bak_2019_me	0.8	CNN	5	0.5144766146993318	(64, 0.001)
bak_2019_me	0.8	LSTM	1	0.5666666666666667	(64, 0.0001)
bak_2019_me	0.8	LSTM	2	0.43555555555555553	(64, 0.0001)
bak_2019_me	0.8	LSTM	3	0.4577777777777778	(32, 0.0001)
bak_2019_me	0.8	LSTM	4	0.532293986636971	(32, 0.0001)
bak_2019_me	0.8	LSTM	5	0.49443207126948774	(32, 0.0001)
bak_2019_me	0.9	LDA	1	0.58	None
bak_2019_me	0.9	LDA	2	0.44	None
bak_2019_me	0.9	LDA	3	0.4444444444444444	None
bak_2019_me	0.9	LDA	4	0.5723830734966593	None
bak_2019_me	0.9	LDA	5	0.5434298440979956	None
bak_2019_me	0.9	SVC	1	0.5266666666666666	1.0
bak_2019_me	0.9	SVC	2	0.4222222222222222	1.0
bak_2019_me	0.9	SVC	3	0.46444444444444444	1.0
bak_2019_me	0.9	SVC	4	0.5545657015590201	1.0
bak_2019_me	0.9	SVC	5	0.5011135857461024	1.0
bak_2019_me	0.9	kNN	1	0.4288888888888889	7
bak_2019_me	0.9	kNN	2	0.3244444444444444	4
bak_2019_me	0.9	kNN	3	0.4022222222222222	9
bak_2019_me	0.9	kNN	4	0.40979955456570155	7
bak_2019_me	0.9	kNN	5	0.43207126948775054	4
bak_2019_me	0.9	ANN	1	0.5022222222222222	(32, 0.01)
bak_2019_me	0.9	ANN	2	0.41333333333333333	(4, 0.01)
bak_2019_me	0.9	ANN	3	0.4	(8, 0.01)
bak_2019_me	0.9	ANN	4	0.48106904231625836	(32, 0.01)
bak_2019_me	0.9	ANN	5	0.4766146993318486	(8, 0.01)
bak_2019_me	0.9	CNN	1	0.5288888888888889	(8, 0.0001)
bak_2019_me	0.9	CNN	2	0.42444444444444446	(8, 0.0001)
bak_2019_me	0.9	CNN	3	0.4311111111111111	(32, 0.001)
bak_2019_me	0.9	CNN	4	0.5545657015590201	(4, 0.0001)
bak_2019_me	0.9	CNN	5	0.5211581291759465	(8, 0.001)
bak_2019_me	0.9	LSTM	1	0.5333333333333333	(32, 0.0001)
bak_2019_me	0.9	LSTM	2	0.44222222222222224	(64, 0.0001)
bak_2019_me	0.9	LSTM	3	0.4666666666666667	(32, 0.0001)
bak_2019_me	0.9	LSTM	4	0.5478841870824054	(64, 0.0001)
bak_2019_me	0.9	LSTM	5	0.5278396436525612	(32, 0.0001)
bak_2019_me	1.0	LDA	1	0.5844444444444444	None
bak_2019_me	1.0	LDA	2	0.4311111111111111	None
bak_2019_me	1.0	LDA	3	0.44222222222222224	None
bak_2019_me	1.0	LDA	4	0.5857461024498887	None
bak_2019_me	1.0	LDA	5	0.5478841870824054	None
bak_2019_me	1.0	SVC	1	0.5333333333333333	1.0
bak_2019_me	1.0	SVC	2	0.4222222222222222	1.0
bak_2019_me	1.0	SVC	3	0.4622222222222222	1.0
bak_2019_me	1.0	SVC	4	0.5545657015590201	1.0
bak_2019_me	1.0	SVC	5	0.49888641425389757	1.0
bak_2019_me	1.0	kNN	1	0.4288888888888889	7
bak_2019_me	1.0	kNN	2	0.37555555555555553	9
bak_2019_me	1.0	kNN	3	0.4	9
bak_2019_me	1.0	kNN	4	0.4053452115812918	7
bak_2019_me	1.0	kNN	5	0.42316258351893093	9
bak_2019_me	1.0	ANN	1	0.5022222222222222	(64, 0.01)
bak_2019_me	1.0	ANN	2	0.4577777777777778	(8, 0.01)
bak_2019_me	1.0	ANN	3	0.41555555555555557	(64, 0.01)
bak_2019_me	1.0	ANN	4	0.48997772828507796	(64, 0.01)
bak_2019_me	1.0	ANN	5	0.46993318485523383	(4, 0.01)
bak_2019_me	1.0	CNN	1	0.5244444444444445	(4, 0.0001)
bak_2019_me	1.0	CNN	2	0.4577777777777778	(4, 0.0001)
bak_2019_me	1.0	CNN	3	0.4488888888888889	(32, 0.001)
bak_2019_me	1.0	CNN	4	0.5612472160356348	(32, 0.001)
bak_2019_me	1.0	CNN	5	0.39420935412026725	(32, 0.001)
bak_2019_me	1.0	LSTM	1	0.5444444444444444	(64, 0.0001)
bak_2019_me	1.0	LSTM	2	0.47333333333333333	(64, 0.0001)
bak_2019_me	1.0	LSTM	3	0.4688888888888889	(32, 0.0001)
bak_2019_me	1.0	LSTM	4	0.5412026726057907	(64, 0.0001)
bak_2019_me	1.0	LSTM	5	0.5278396436525612	(64, 0.0001)
