# Supplementary material for: Benchmarking framework for machine learning classification from fNIRS data
Source: Front Neuroergon. 2023 Mar 3;4:994969. doi: 10.3389/fnrgo.2023.994969 (PMC10790918; doi:10.3389/fnrgo.2023.994969)
Supplement: Supplementary file 2 [file Data_Sheet_2.zip › benchnirs-v1.0/results/training_size/stats.md]

## Correlation of model accuracies to training set size

|Dataset|Model|Shapiro p-value|Test|p-value|rho|
|:---:|:---:|:---:|:---:|:---:|:---:|
|herff_2014_nb|LDA|0.18364007771015167|Pearson|0.5579924391268731|0.1113548232791367|
|herff_2014_nb|SVC|0.24629037082195282|Pearson|0.33933782518527883|0.18068093251144268|
|herff_2014_nb|kNN|0.03300873935222626|Spearman|0.03936708741698084|-0.37813432579925466|
|herff_2014_nb|ANN|0.5803488492965698|Pearson|0.0658230220310934|-0.3402258921756294|
|herff_2014_nb|CNN|0.07945206016302109|Pearson|0.8199123992069994|0.04338852236136668|
|herff_2014_nb|LSTM|0.016117820516228676|Spearman|0.06458102875326441|-0.3417058222746558|
|shin_2018_nb|LDA|0.03924928233027458|Spearman|0.6469744866682579|0.08715740104003682|
|shin_2018_nb|SVC|0.8155953884124756|Pearson|0.889903183994254|0.026390148880445108|
|shin_2018_nb|kNN|0.9224569797515869|Pearson|0.661689994274641|0.08329110512710934|
|shin_2018_nb|ANN|0.030914945527911186|Spearman|0.07211621989711053|-0.3330442642086778|
|shin_2018_nb|CNN|0.7898085117340088|Pearson|0.08811913294131077|0.3167469091946164|
|shin_2018_nb|LSTM|0.14858587086200714|Pearson|0.39823890273775386|0.16003582445517273|
|shin_2018_wg|LDA|0.6714121699333191|Pearson|0.43447549162106075|0.14819855008244381|
|shin_2018_wg|SVC|0.0019894896540790796|Spearman|0.27492046787161|-0.2059391520549032|
|shin_2018_wg|kNN|0.08069515228271484|Pearson|0.6757401990372467|-0.0796298061817336|
|shin_2018_wg|ANN|0.015416848473250866|Spearman|0.8542558510974858|-0.03501483936185674|
|shin_2018_wg|CNN|0.10720550268888474|Pearson|0.1957392525830155|0.24297792750633743|
|shin_2018_wg|LSTM|0.6222830414772034|Pearson|0.9689522870248669|0.007421488012636509|
|shin_2016_ma|LDA|0.4257013499736786|Pearson|0.5918658425078325|-0.10196101877678983|
|shin_2016_ma|SVC|0.00970414001494646|Spearman|0.5282013493590025|-0.11983522785608444|
|shin_2016_ma|kNN|0.047019604593515396|Spearman|0.5013523901023369|0.12767750289923815|
|shin_2016_ma|ANN|0.7460622787475586|Pearson|0.15274180732501005|-0.26764728144500205|
|shin_2016_ma|CNN|0.22686828672885895|Pearson|0.5154479123968757|-0.12353533058977825|
|shin_2016_ma|LSTM|0.020714912563562393|Spearman|0.96694610956991|-0.007901286180103119|
|bak_2019_me|LDA|7.723770977463573e-05|Spearman|0.5286189850434899|0.11971479713494579|
|bak_2019_me|SVC|0.012049686163663864|Spearman|0.7581689277432366|0.058656047065631045|
|bak_2019_me|kNN|0.613176703453064|Pearson|0.15639832230826464|0.26537018136868873|
|bak_2019_me|ANN|0.00821320153772831|Spearman|0.4500699927000288|0.1432720668573762|
|bak_2019_me|CNN|0.06283796578645706|Pearson|0.033156193501997465|0.3899414376490381|
|bak_2019_me|LSTM|0.059556204825639725|Pearson|0.3226611270376218|0.1869109327461797|
