# Supplementary material for: Benchmarking framework for machine learning classification from fNIRS data
Source: Front Neuroergon. 2023 Mar 3;4:994969. doi: 10.3389/fnrgo.2023.994969 (PMC10790918; doi:10.3389/fnrgo.2023.994969)
Supplement: Supplementary file 2 [file Data_Sheet_2.zip › benchnirs-v1.0/results/window_size/results.csv]

dataset	window_size	model	fold	accuracy	hyperparameters
herff_2014_nb	1.9	LDA	1	0.38333333333333336	None
herff_2014_nb	1.9	LDA	2	0.31666666666666665	None
herff_2014_nb	1.9	LDA	3	0.2833333333333333	None
herff_2014_nb	1.9	LDA	4	0.38333333333333336	None
herff_2014_nb	1.9	LDA	5	0.4166666666666667	None
herff_2014_nb	1.9	SVC	1	0.3333333333333333	1.0
herff_2014_nb	1.9	SVC	2	0.43333333333333335	1.0
herff_2014_nb	1.9	SVC	3	0.38333333333333336	1.0
herff_2014_nb	1.9	SVC	4	0.35	1.0
herff_2014_nb	1.9	SVC	5	0.5	1.0
herff_2014_nb	1.9	kNN	1	0.38333333333333336	1
herff_2014_nb	1.9	kNN	2	0.2833333333333333	9
herff_2014_nb	1.9	kNN	3	0.4	8
herff_2014_nb	1.9	kNN	4	0.25	1
herff_2014_nb	1.9	kNN	5	0.2833333333333333	1
herff_2014_nb	1.9	ANN	1	0.38333333333333336	(64, 0.1)
herff_2014_nb	1.9	ANN	2	0.3333333333333333	(8, 0.01)
herff_2014_nb	1.9	ANN	3	0.36666666666666664	(16, 0.01)
herff_2014_nb	1.9	ANN	4	0.36666666666666664	(32, 0.1)
herff_2014_nb	1.9	ANN	5	0.35	(16, 0.001)
herff_2014_nb	2.9	LDA	1	0.3	None
herff_2014_nb	2.9	LDA	2	0.36666666666666664	None
herff_2014_nb	2.9	LDA	3	0.3	None
herff_2014_nb	2.9	LDA	4	0.35	None
herff_2014_nb	2.9	LDA	5	0.36666666666666664	None
herff_2014_nb	2.9	SVC	1	0.3333333333333333	1.0
herff_2014_nb	2.9	SVC	2	0.4	1.0
herff_2014_nb	2.9	SVC	3	0.38333333333333336	1.0
herff_2014_nb	2.9	SVC	4	0.35	0.001
herff_2014_nb	2.9	SVC	5	0.45	0.01
herff_2014_nb	2.9	kNN	1	0.3	9
herff_2014_nb	2.9	kNN	2	0.4	3
herff_2014_nb	2.9	kNN	3	0.45	9
herff_2014_nb	2.9	kNN	4	0.26666666666666666	8
herff_2014_nb	2.9	kNN	5	0.3	3
herff_2014_nb	2.9	ANN	1	0.4	(16, 0.01)
herff_2014_nb	2.9	ANN	2	0.2833333333333333	(8, 0.01)
herff_2014_nb	2.9	ANN	3	0.35	(16, 0.01)
herff_2014_nb	2.9	ANN	4	0.3333333333333333	(32, 0.1)
herff_2014_nb	2.9	ANN	5	0.36666666666666664	(64, 0.01)
herff_2014_nb	3.9	LDA	1	0.36666666666666664	None
herff_2014_nb	3.9	LDA	2	0.43333333333333335	None
herff_2014_nb	3.9	LDA	3	0.2833333333333333	None
herff_2014_nb	3.9	LDA	4	0.3333333333333333	None
herff_2014_nb	3.9	LDA	5	0.43333333333333335	None
herff_2014_nb	3.9	SVC	1	0.31666666666666665	1.0
herff_2014_nb	3.9	SVC	2	0.3333333333333333	1.0
herff_2014_nb	3.9	SVC	3	0.36666666666666664	0.001
herff_2014_nb	3.9	SVC	4	0.3	1.0
herff_2014_nb	3.9	SVC	5	0.45	0.1
herff_2014_nb	3.9	kNN	1	0.35	9
herff_2014_nb	3.9	kNN	2	0.36666666666666664	7
herff_2014_nb	3.9	kNN	3	0.38333333333333336	9
herff_2014_nb	3.9	kNN	4	0.2833333333333333	8
herff_2014_nb	3.9	kNN	5	0.2833333333333333	8
herff_2014_nb	3.9	ANN	1	0.36666666666666664	(4, 0.01)
herff_2014_nb	3.9	ANN	2	0.2833333333333333	(4, 0.01)
herff_2014_nb	3.9	ANN	3	0.35	(64, 0.01)
herff_2014_nb	3.9	ANN	4	0.3	(32, 0.1)
herff_2014_nb	3.9	ANN	5	0.4166666666666667	(64, 0.1)
herff_2014_nb	4.9	LDA	1	0.4	None
herff_2014_nb	4.9	LDA	2	0.4	None
herff_2014_nb	4.9	LDA	3	0.31666666666666665	None
herff_2014_nb	4.9	LDA	4	0.3333333333333333	None
herff_2014_nb	4.9	LDA	5	0.4	None
herff_2014_nb	4.9	SVC	1	0.3	1.0
herff_2014_nb	4.9	SVC	2	0.3333333333333333	1.0
herff_2014_nb	4.9	SVC	3	0.35	0.001
herff_2014_nb	4.9	SVC	4	0.2833333333333333	1.0
herff_2014_nb	4.9	SVC	5	0.4	1.0
herff_2014_nb	4.9	kNN	1	0.2833333333333333	9
herff_2014_nb	4.9	kNN	2	0.36666666666666664	2
herff_2014_nb	4.9	kNN	3	0.36666666666666664	1
herff_2014_nb	4.9	kNN	4	0.36666666666666664	6
herff_2014_nb	4.9	kNN	5	0.4	4
herff_2014_nb	4.9	ANN	1	0.36666666666666664	(4, 0.01)
herff_2014_nb	4.9	ANN	2	0.25	(32, 0.01)
herff_2014_nb	4.9	ANN	3	0.2833333333333333	(16, 0.01)
herff_2014_nb	4.9	ANN	4	0.35	(4, 0.01)
herff_2014_nb	4.9	ANN	5	0.38333333333333336	(32, 0.01)
herff_2014_nb	5.9	LDA	1	0.4166666666666667	None
herff_2014_nb	5.9	LDA	2	0.45	None
herff_2014_nb	5.9	LDA	3	0.38333333333333336	None
herff_2014_nb	5.9	LDA	4	0.4	None
herff_2014_nb	5.9	LDA	5	0.36666666666666664	None
herff_2014_nb	5.9	SVC	1	0.3333333333333333	1.0
herff_2014_nb	5.9	SVC	2	0.38333333333333336	1.0
herff_2014_nb	5.9	SVC	3	0.31666666666666665	0.01
herff_2014_nb	5.9	SVC	4	0.3	1.0
herff_2014_nb	5.9	SVC	5	0.38333333333333336	1.0
herff_2014_nb	5.9	kNN	1	0.3333333333333333	3
herff_2014_nb	5.9	kNN	2	0.38333333333333336	9
herff_2014_nb	5.9	kNN	3	0.35	2
herff_2014_nb	5.9	kNN	4	0.31666666666666665	1
herff_2014_nb	5.9	kNN	5	0.26666666666666666	8
herff_2014_nb	5.9	ANN	1	0.31666666666666665	(64, 0.1)
herff_2014_nb	5.9	ANN	2	0.3333333333333333	(32, 0.1)
herff_2014_nb	5.9	ANN	3	0.35	(16, 0.01)
herff_2014_nb	5.9	ANN	4	0.31666666666666665	(4, 0.01)
herff_2014_nb	5.9	ANN	5	0.3333333333333333	(64, 0.1)
herff_2014_nb	6.9	LDA	1	0.4	None
herff_2014_nb	6.9	LDA	2	0.45	None
herff_2014_nb	6.9	LDA	3	0.36666666666666664	None
herff_2014_nb	6.9	LDA	4	0.35	None
herff_2014_nb	6.9	LDA	5	0.36666666666666664	None
herff_2014_nb	6.9	SVC	1	0.31666666666666665	1.0
herff_2014_nb	6.9	SVC	2	0.23333333333333334	0.01
herff_2014_nb	6.9	SVC	3	0.36666666666666664	1.0
herff_2014_nb	6.9	SVC	4	0.31666666666666665	1.0
herff_2014_nb	6.9	SVC	5	0.4	0.1
herff_2014_nb	6.9	kNN	1	0.31666666666666665	1
herff_2014_nb	6.9	kNN	2	0.43333333333333335	8
herff_2014_nb	6.9	kNN	3	0.4	9
herff_2014_nb	6.9	kNN	4	0.38333333333333336	5
herff_2014_nb	6.9	kNN	5	0.4166666666666667	5
herff_2014_nb	6.9	ANN	1	0.21666666666666667	(64, 0.01)
herff_2014_nb	6.9	ANN	2	0.38333333333333336	(64, 0.1)
herff_2014_nb	6.9	ANN	3	0.4166666666666667	(64, 0.1)
herff_2014_nb	6.9	ANN	4	0.21666666666666667	(32, 0.01)
herff_2014_nb	6.9	ANN	5	0.3333333333333333	(4, 0.01)
herff_2014_nb	7.8	LDA	1	0.4166666666666667	None
herff_2014_nb	7.8	LDA	2	0.45	None
herff_2014_nb	7.8	LDA	3	0.38333333333333336	None
herff_2014_nb	7.8	LDA	4	0.35	None
herff_2014_nb	7.8	LDA	5	0.4	None
herff_2014_nb	7.8	SVC	1	0.31666666666666665	1.0
herff_2014_nb	7.8	SVC	2	0.35	1.0
herff_2014_nb	7.8	SVC	3	0.35	1.0
herff_2014_nb	7.8	SVC	4	0.31666666666666665	0.1
herff_2014_nb	7.8	SVC	5	0.35	0.1
herff_2014_nb	7.8	kNN	1	0.3	7
herff_2014_nb	7.8	kNN	2	0.4166666666666667	5
herff_2014_nb	7.8	kNN	3	0.3333333333333333	1
herff_2014_nb	7.8	kNN	4	0.35	9
herff_2014_nb	7.8	kNN	5	0.36666666666666664	8
herff_2014_nb	7.8	ANN	1	0.3	(64, 0.001)
herff_2014_nb	7.8	ANN	2	0.26666666666666666	(32, 0.001)
herff_2014_nb	7.8	ANN	3	0.3333333333333333	(4, 0.01)
herff_2014_nb	7.8	ANN	4	0.21666666666666667	(32, 0.01)
herff_2014_nb	7.8	ANN	5	0.26666666666666666	(8, 0.01)
herff_2014_nb	8.9	LDA	1	0.36666666666666664	None
herff_2014_nb	8.9	LDA	2	0.4666666666666667	None
herff_2014_nb	8.9	LDA	3	0.4166666666666667	None
herff_2014_nb	8.9	LDA	4	0.35	None
herff_2014_nb	8.9	LDA	5	0.38333333333333336	None
herff_2014_nb	8.9	SVC	1	0.31666666666666665	1.0
herff_2014_nb	8.9	SVC	2	0.38333333333333336	1.0
herff_2014_nb	8.9	SVC	3	0.35	1.0
herff_2014_nb	8.9	SVC	4	0.35	0.1
herff_2014_nb	8.9	SVC	5	0.38333333333333336	1.0
herff_2014_nb	8.9	kNN	1	0.31666666666666665	1
herff_2014_nb	8.9	kNN	2	0.3333333333333333	8
herff_2014_nb	8.9	kNN	3	0.31666666666666665	7
herff_2014_nb	8.9	kNN	4	0.26666666666666666	6
herff_2014_nb	8.9	kNN	5	0.43333333333333335	7
herff_2014_nb	8.9	ANN	1	0.3333333333333333	(4, 1e-05)
herff_2014_nb	8.9	ANN	2	0.2833333333333333	(8, 0.001)
herff_2014_nb	8.9	ANN	3	0.3	(4, 0.01)
herff_2014_nb	8.9	ANN	4	0.26666666666666666	(8, 0.01)
herff_2014_nb	8.9	ANN	5	0.3333333333333333	(64, 0.1)
herff_2014_nb	9.9	LDA	1	0.3333333333333333	None
herff_2014_nb	9.9	LDA	2	0.4666666666666667	None
herff_2014_nb	9.9	LDA	3	0.43333333333333335	None
herff_2014_nb	9.9	LDA	4	0.36666666666666664	None
herff_2014_nb	9.9	LDA	5	0.43333333333333335	None
herff_2014_nb	9.9	SVC	1	0.3333333333333333	1.0
herff_2014_nb	9.9	SVC	2	0.36666666666666664	1.0
herff_2014_nb	9.9	SVC	3	0.31666666666666665	1.0
herff_2014_nb	9.9	SVC	4	0.31666666666666665	0.1
herff_2014_nb	9.9	SVC	5	0.4166666666666667	1.0
herff_2014_nb	9.9	kNN	1	0.35	1
herff_2014_nb	9.9	kNN	2	0.5333333333333333	9
herff_2014_nb	9.9	kNN	3	0.2833333333333333	5
herff_2014_nb	9.9	kNN	4	0.36666666666666664	6
herff_2014_nb	9.9	kNN	5	0.35	6
herff_2014_nb	9.9	ANN	1	0.31666666666666665	(64, 0.001)
herff_2014_nb	9.9	ANN	2	0.26666666666666666	(4, 0.001)
herff_2014_nb	9.9	ANN	3	0.2833333333333333	(8, 0.01)
herff_2014_nb	9.9	ANN	4	0.21666666666666667	(16, 0.01)
herff_2014_nb	9.9	ANN	5	0.2833333333333333	(16, 0.01)
shin_2018_nb	1.9	LDA	1	0.3148148148148148	None
shin_2018_nb	1.9	LDA	2	0.35555555555555557	None
shin_2018_nb	1.9	LDA	3	0.3851851851851852	None
shin_2018_nb	1.9	LDA	4	0.3925925925925926	None
shin_2018_nb	1.9	LDA	5	0.42962962962962964	None
shin_2018_nb	1.9	SVC	1	0.345679012345679	0.001
shin_2018_nb	1.9	SVC	2	0.35555555555555557	0.1
shin_2018_nb	1.9	SVC	3	0.3925925925925926	0.1
shin_2018_nb	1.9	SVC	4	0.362962962962963	0.1
shin_2018_nb	1.9	SVC	5	0.3851851851851852	0.1
shin_2018_nb	1.9	kNN	1	0.3395061728395062	9
shin_2018_nb	1.9	kNN	2	0.34814814814814815	4
shin_2018_nb	1.9	kNN	3	0.37777777777777777	5
shin_2018_nb	1.9	kNN	4	0.35555555555555557	8
shin_2018_nb	1.9	kNN	5	0.28888888888888886	7
shin_2018_nb	1.9	ANN	1	0.30246913580246915	(4, 0.01)
shin_2018_nb	1.9	ANN	2	0.32592592592592595	(4, 0.001)
shin_2018_nb	1.9	ANN	3	0.35555555555555557	(4, 0.0001)
shin_2018_nb	1.9	ANN	4	0.3333333333333333	(16, 0.0001)
shin_2018_nb	1.9	ANN	5	0.35555555555555557	(4, 0.001)
shin_2018_nb	2.9	LDA	1	0.3271604938271605	None
shin_2018_nb	2.9	LDA	2	0.34814814814814815	None
shin_2018_nb	2.9	LDA	3	0.3925925925925926	None
shin_2018_nb	2.9	LDA	4	0.35555555555555557	None
shin_2018_nb	2.9	LDA	5	0.43703703703703706	None
shin_2018_nb	2.9	SVC	1	0.37037037037037035	0.01
shin_2018_nb	2.9	SVC	2	0.37037037037037035	1.0
shin_2018_nb	2.9	SVC	3	0.32592592592592595	0.001
shin_2018_nb	2.9	SVC	4	0.3333333333333333	1.0
shin_2018_nb	2.9	SVC	5	0.3925925925925926	0.1
shin_2018_nb	2.9	kNN	1	0.30864197530864196	2
shin_2018_nb	2.9	kNN	2	0.3111111111111111	7
shin_2018_nb	2.9	kNN	3	0.2740740740740741	3
shin_2018_nb	2.9	kNN	4	0.34074074074074073	9
shin_2018_nb	2.9	kNN	5	0.3925925925925926	3
shin_2018_nb	2.9	ANN	1	0.2962962962962963	(4, 0.01)
shin_2018_nb	2.9	ANN	2	0.31851851851851853	(8, 0.001)
shin_2018_nb	2.9	ANN	3	0.32592592592592595	(8, 0.0001)
shin_2018_nb	2.9	ANN	4	0.34074074074074073	(32, 0.01)
shin_2018_nb	2.9	ANN	5	0.3333333333333333	(4, 0.0001)
shin_2018_nb	3.9	LDA	1	0.345679012345679	None
shin_2018_nb	3.9	LDA	2	0.362962962962963	None
shin_2018_nb	3.9	LDA	3	0.4074074074074074	None
shin_2018_nb	3.9	LDA	4	0.37037037037037035	None
shin_2018_nb	3.9	LDA	5	0.4222222222222222	None
shin_2018_nb	3.9	SVC	1	0.38271604938271603	0.1
shin_2018_nb	3.9	SVC	2	0.3333333333333333	1.0
shin_2018_nb	3.9	SVC	3	0.34074074074074073	0.001
shin_2018_nb	3.9	SVC	4	0.34074074074074073	0.001
shin_2018_nb	3.9	SVC	5	0.37777777777777777	1.0
shin_2018_nb	3.9	kNN	1	0.35802469135802467	5
shin_2018_nb	3.9	kNN	2	0.32592592592592595	5
shin_2018_nb	3.9	kNN	3	0.3333333333333333	5
shin_2018_nb	3.9	kNN	4	0.34074074074074073	8
shin_2018_nb	3.9	kNN	5	0.4148148148148148	5
shin_2018_nb	3.9	ANN	1	0.30246913580246915	(8, 0.0001)
shin_2018_nb	3.9	ANN	2	0.3333333333333333	(16, 0.001)
shin_2018_nb	3.9	ANN	3	0.3333333333333333	(8, 0.0001)
shin_2018_nb	3.9	ANN	4	0.3925925925925926	(64, 0.001)
shin_2018_nb	3.9	ANN	5	0.3333333333333333	(4, 0.0001)
shin_2018_nb	4.9	LDA	1	0.3950617283950617	None
shin_2018_nb	4.9	LDA	2	0.37037037037037035	None
shin_2018_nb	4.9	LDA	3	0.3925925925925926	None
shin_2018_nb	4.9	LDA	4	0.37777777777777777	None
shin_2018_nb	4.9	LDA	5	0.3925925925925926	None
shin_2018_nb	4.9	SVC	1	0.345679012345679	0.01
shin_2018_nb	4.9	SVC	2	0.3333333333333333	0.1
shin_2018_nb	4.9	SVC	3	0.3333333333333333	0.001
shin_2018_nb	4.9	SVC	4	0.35555555555555557	0.1
shin_2018_nb	4.9	SVC	5	0.362962962962963	0.1
shin_2018_nb	4.9	kNN	1	0.3888888888888889	5
shin_2018_nb	4.9	kNN	2	0.3037037037037037	3
shin_2018_nb	4.9	kNN	3	0.3925925925925926	1
shin_2018_nb	4.9	kNN	4	0.3333333333333333	7
shin_2018_nb	4.9	kNN	5	0.3925925925925926	3
shin_2018_nb	4.9	ANN	1	0.32098765432098764	(8, 0.0001)
shin_2018_nb	4.9	ANN	2	0.31851851851851853	(4, 0.001)
shin_2018_nb	4.9	ANN	3	0.35555555555555557	(4, 0.01)
shin_2018_nb	4.9	ANN	4	0.34074074074074073	(64, 0.001)
shin_2018_nb	4.9	ANN	5	0.4148148148148148	(4, 0.001)
shin_2018_nb	5.9	LDA	1	0.42592592592592593	None
shin_2018_nb	5.9	LDA	2	0.37037037037037035	None
shin_2018_nb	5.9	LDA	3	0.362962962962963	None
shin_2018_nb	5.9	LDA	4	0.35555555555555557	None
shin_2018_nb	5.9	LDA	5	0.3851851851851852	None
shin_2018_nb	5.9	SVC	1	0.38271604938271603	1.0
shin_2018_nb	5.9	SVC	2	0.37037037037037035	1.0
shin_2018_nb	5.9	SVC	3	0.362962962962963	1.0
shin_2018_nb	5.9	SVC	4	0.32592592592592595	1.0
shin_2018_nb	5.9	SVC	5	0.35555555555555557	1.0
shin_2018_nb	5.9	kNN	1	0.3271604938271605	9
shin_2018_nb	5.9	kNN	2	0.37777777777777777	5
shin_2018_nb	5.9	kNN	3	0.34814814814814815	5
shin_2018_nb	5.9	kNN	4	0.32592592592592595	5
shin_2018_nb	5.9	kNN	5	0.3925925925925926	4
shin_2018_nb	5.9	ANN	1	0.32098765432098764	(8, 0.0001)
shin_2018_nb	5.9	ANN	2	0.34074074074074073	(32, 0.001)
shin_2018_nb	5.9	ANN	3	0.37037037037037035	(64, 0.001)
shin_2018_nb	5.9	ANN	4	0.37777777777777777	(16, 0.01)
shin_2018_nb	5.9	ANN	5	0.37777777777777777	(64, 0.01)
shin_2018_nb	6.9	LDA	1	0.4382716049382716	None
shin_2018_nb	6.9	LDA	2	0.34074074074074073	None
shin_2018_nb	6.9	LDA	3	0.42962962962962964	None
shin_2018_nb	6.9	LDA	4	0.34074074074074073	None
shin_2018_nb	6.9	LDA	5	0.3925925925925926	None
shin_2018_nb	6.9	SVC	1	0.35802469135802467	1.0
shin_2018_nb	6.9	SVC	2	0.34074074074074073	0.1
shin_2018_nb	6.9	SVC	3	0.362962962962963	1.0
shin_2018_nb	6.9	SVC	4	0.32592592592592595	0.1
shin_2018_nb	6.9	SVC	5	0.3851851851851852	1.0
shin_2018_nb	6.9	kNN	1	0.37037037037037035	6
shin_2018_nb	6.9	kNN	2	0.3037037037037037	9
shin_2018_nb	6.9	kNN	3	0.34074074074074073	6
shin_2018_nb	6.9	kNN	4	0.3037037037037037	6
shin_2018_nb	6.9	kNN	5	0.34814814814814815	1
shin_2018_nb	6.9	ANN	1	0.38271604938271603	(64, 0.1)
shin_2018_nb	6.9	ANN	2	0.3333333333333333	(8, 0.001)
shin_2018_nb	6.9	ANN	3	0.37777777777777777	(16, 0.01)
shin_2018_nb	6.9	ANN	4	0.31851851851851853	(4, 0.001)
shin_2018_nb	6.9	ANN	5	0.3333333333333333	(8, 0.0001)
shin_2018_nb	7.8	LDA	1	0.4567901234567901	None
shin_2018_nb	7.8	LDA	2	0.3333333333333333	None
shin_2018_nb	7.8	LDA	3	0.3925925925925926	None
shin_2018_nb	7.8	LDA	4	0.3925925925925926	None
shin_2018_nb	7.8	LDA	5	0.3925925925925926	None
shin_2018_nb	7.8	SVC	1	0.3765432098765432	0.1
shin_2018_nb	7.8	SVC	2	0.34074074074074073	1.0
shin_2018_nb	7.8	SVC	3	0.37777777777777777	1.0
shin_2018_nb	7.8	SVC	4	0.31851851851851853	0.1
shin_2018_nb	7.8	SVC	5	0.37777777777777777	1.0
shin_2018_nb	7.8	kNN	1	0.3333333333333333	6
shin_2018_nb	7.8	kNN	2	0.3111111111111111	7
shin_2018_nb	7.8	kNN	3	0.32592592592592595	9
shin_2018_nb	7.8	kNN	4	0.31851851851851853	3
shin_2018_nb	7.8	kNN	5	0.362962962962963	6
shin_2018_nb	7.8	ANN	1	0.30246913580246915	(8, 0.0001)
shin_2018_nb	7.8	ANN	2	0.34074074074074073	(8, 0.001)
shin_2018_nb	7.8	ANN	3	0.34814814814814815	(4, 0.01)
shin_2018_nb	7.8	ANN	4	0.3333333333333333	(4, 0.01)
shin_2018_nb	7.8	ANN	5	0.32592592592592595	(8, 0.0001)
shin_2018_nb	8.9	LDA	1	0.42592592592592593	None
shin_2018_nb	8.9	LDA	2	0.32592592592592595	None
shin_2018_nb	8.9	LDA	3	0.3851851851851852	None
shin_2018_nb	8.9	LDA	4	0.4	None
shin_2018_nb	8.9	LDA	5	0.37777777777777777	None
shin_2018_nb	8.9	SVC	1	0.35185185185185186	1.0
shin_2018_nb	8.9	SVC	2	0.362962962962963	0.1
shin_2018_nb	8.9	SVC	3	0.37037037037037035	1.0
shin_2018_nb	8.9	SVC	4	0.3037037037037037	0.1
shin_2018_nb	8.9	SVC	5	0.34814814814814815	0.1
shin_2018_nb	8.9	kNN	1	0.2962962962962963	7
shin_2018_nb	8.9	kNN	2	0.32592592592592595	7
shin_2018_nb	8.9	kNN	3	0.2962962962962963	9
shin_2018_nb	8.9	kNN	4	0.2814814814814815	6
shin_2018_nb	8.9	kNN	5	0.3037037037037037	4
shin_2018_nb	8.9	ANN	1	0.30246913580246915	(8, 0.0001)
shin_2018_nb	8.9	ANN	2	0.37777777777777777	(64, 0.01)
shin_2018_nb	8.9	ANN	3	0.35555555555555557	(16, 0.01)
shin_2018_nb	8.9	ANN	4	0.37777777777777777	(4, 0.01)
shin_2018_nb	8.9	ANN	5	0.34074074074074073	(4, 0.0001)
shin_2018_nb	9.9	LDA	1	0.3950617283950617	None
shin_2018_nb	9.9	LDA	2	0.34074074074074073	None
shin_2018_nb	9.9	LDA	3	0.4074074074074074	None
shin_2018_nb	9.9	LDA	4	0.4148148148148148	None
shin_2018_nb	9.9	LDA	5	0.3851851851851852	None
shin_2018_nb	9.9	SVC	1	0.36419753086419754	1.0
shin_2018_nb	9.9	SVC	2	0.3925925925925926	1.0
shin_2018_nb	9.9	SVC	3	0.35555555555555557	0.01
shin_2018_nb	9.9	SVC	4	0.32592592592592595	1.0
shin_2018_nb	9.9	SVC	5	0.3111111111111111	0.1
shin_2018_nb	9.9	kNN	1	0.35185185185185186	6
shin_2018_nb	9.9	kNN	2	0.2740740740740741	4
shin_2018_nb	9.9	kNN	3	0.32592592592592595	3
shin_2018_nb	9.9	kNN	4	0.3037037037037037	5
shin_2018_nb	9.9	kNN	5	0.32592592592592595	6
shin_2018_nb	9.9	ANN	1	0.30864197530864196	(8, 0.0001)
shin_2018_nb	9.9	ANN	2	0.3333333333333333	(8, 0.001)
shin_2018_nb	9.9	ANN	3	0.31851851851851853	(16, 0.01)
shin_2018_nb	9.9	ANN	4	0.37037037037037035	(64, 0.001)
shin_2018_nb	9.9	ANN	5	0.2962962962962963	(32, 0.01)
shin_2018_wg	1.9	LDA	1	0.5194444444444445	None
shin_2018_wg	1.9	LDA	2	0.54	None
shin_2018_wg	1.9	LDA	3	0.5466666666666666	None
shin_2018_wg	1.9	LDA	4	0.4766666666666667	None
shin_2018_wg	1.9	LDA	5	0.6	None
shin_2018_wg	1.9	SVC	1	0.525	1.0
shin_2018_wg	1.9	SVC	2	0.5466666666666666	0.01
shin_2018_wg	1.9	SVC	3	0.51	0.1
shin_2018_wg	1.9	SVC	4	0.4533333333333333	0.01
shin_2018_wg	1.9	SVC	5	0.5433333333333333	0.1
shin_2018_wg	1.9	kNN	1	0.5111111111111111	1
shin_2018_wg	1.9	kNN	2	0.46	8
shin_2018_wg	1.9	kNN	3	0.53	4
shin_2018_wg	1.9	kNN	4	0.5166666666666667	8
shin_2018_wg	1.9	kNN	5	0.49	4
shin_2018_wg	1.9	ANN	1	0.5138888888888888	(64, 0.001)
shin_2018_wg	1.9	ANN	2	0.5333333333333333	(32, 0.01)
shin_2018_wg	1.9	ANN	3	0.5133333333333333	(32, 0.001)
shin_2018_wg	1.9	ANN	4	0.47	(16, 0.01)
shin_2018_wg	1.9	ANN	5	0.5	(32, 0.001)
shin_2018_wg	2.9	LDA	1	0.5194444444444445	None
shin_2018_wg	2.9	LDA	2	0.5433333333333333	None
shin_2018_wg	2.9	LDA	3	0.5366666666666666	None
shin_2018_wg	2.9	LDA	4	0.46	None
shin_2018_wg	2.9	LDA	5	0.5533333333333333	None
shin_2018_wg	2.9	SVC	1	0.5194444444444445	1.0
shin_2018_wg	2.9	SVC	2	0.5033333333333333	0.001
shin_2018_wg	2.9	SVC	3	0.53	0.01
shin_2018_wg	2.9	SVC	4	0.44	0.1
shin_2018_wg	2.9	SVC	5	0.5033333333333333	0.001
shin_2018_wg	2.9	kNN	1	0.49444444444444446	9
shin_2018_wg	2.9	kNN	2	0.49	4
shin_2018_wg	2.9	kNN	3	0.49333333333333335	4
shin_2018_wg	2.9	kNN	4	0.52	3
shin_2018_wg	2.9	kNN	5	0.4766666666666667	8
shin_2018_wg	2.9	ANN	1	0.5555555555555556	(64, 0.01)
shin_2018_wg	2.9	ANN	2	0.53	(4, 0.0001)
shin_2018_wg	2.9	ANN	3	0.53	(64, 0.001)
shin_2018_wg	2.9	ANN	4	0.45	(64, 0.001)
shin_2018_wg	2.9	ANN	5	0.5033333333333333	(4, 0.0001)
shin_2018_wg	3.9	LDA	1	0.5333333333333333	None
shin_2018_wg	3.9	LDA	2	0.5533333333333333	None
shin_2018_wg	3.9	LDA	3	0.5633333333333334	None
shin_2018_wg	3.9	LDA	4	0.48333333333333334	None
shin_2018_wg	3.9	LDA	5	0.5566666666666666	None
shin_2018_wg	3.9	SVC	1	0.5388888888888889	1.0
shin_2018_wg	3.9	SVC	2	0.4866666666666667	0.001
shin_2018_wg	3.9	SVC	3	0.55	0.01
shin_2018_wg	3.9	SVC	4	0.4533333333333333	0.1
shin_2018_wg	3.9	SVC	5	0.49666666666666665	0.001
shin_2018_wg	3.9	kNN	1	0.4583333333333333	5
shin_2018_wg	3.9	kNN	2	0.5233333333333333	4
shin_2018_wg	3.9	kNN	3	0.49	7
shin_2018_wg	3.9	kNN	4	0.4666666666666667	9
shin_2018_wg	3.9	kNN	5	0.48333333333333334	7
shin_2018_wg	3.9	ANN	1	0.5722222222222222	(32, 0.01)
shin_2018_wg	3.9	ANN	2	0.51	(8, 0.0001)
shin_2018_wg	3.9	ANN	3	0.56	(64, 0.001)
shin_2018_wg	3.9	ANN	4	0.4633333333333333	(32, 0.001)
shin_2018_wg	3.9	ANN	5	0.49	(16, 0.001)
shin_2018_wg	4.9	LDA	1	0.5527777777777778	None
shin_2018_wg	4.9	LDA	2	0.6	None
shin_2018_wg	4.9	LDA	3	0.5666666666666667	None
shin_2018_wg	4.9	LDA	4	0.5	None
shin_2018_wg	4.9	LDA	5	0.5766666666666667	None
shin_2018_wg	4.9	SVC	1	0.5694444444444444	1.0
shin_2018_wg	4.9	SVC	2	0.5666666666666667	0.01
shin_2018_wg	4.9	SVC	3	0.5733333333333334	0.001
shin_2018_wg	4.9	SVC	4	0.44666666666666666	0.1
shin_2018_wg	4.9	SVC	5	0.56	0.01
shin_2018_wg	4.9	kNN	1	0.4583333333333333	3
shin_2018_wg	4.9	kNN	2	0.4666666666666667	4
shin_2018_wg	4.9	kNN	3	0.5133333333333333	5
shin_2018_wg	4.9	kNN	4	0.4866666666666667	9
shin_2018_wg	4.9	kNN	5	0.4666666666666667	9
shin_2018_wg	4.9	ANN	1	0.575	(4, 0.001)
shin_2018_wg	4.9	ANN	2	0.5133333333333333	(4, 0.0001)
shin_2018_wg	4.9	ANN	3	0.58	(64, 0.001)
shin_2018_wg	4.9	ANN	4	0.4533333333333333	(32, 0.001)
shin_2018_wg	4.9	ANN	5	0.47333333333333333	(32, 0.001)
shin_2018_wg	5.9	LDA	1	0.5694444444444444	None
shin_2018_wg	5.9	LDA	2	0.61	None
shin_2018_wg	5.9	LDA	3	0.5833333333333334	None
shin_2018_wg	5.9	LDA	4	0.54	None
shin_2018_wg	5.9	LDA	5	0.6	None
shin_2018_wg	5.9	SVC	1	0.5305555555555556	0.01
shin_2018_wg	5.9	SVC	2	0.5733333333333334	0.01
shin_2018_wg	5.9	SVC	3	0.5866666666666667	0.01
shin_2018_wg	5.9	SVC	4	0.4533333333333333	0.1
shin_2018_wg	5.9	SVC	5	0.5733333333333334	0.01
shin_2018_wg	5.9	kNN	1	0.4388888888888889	8
shin_2018_wg	5.9	kNN	2	0.5166666666666667	7
shin_2018_wg	5.9	kNN	3	0.48333333333333334	7
shin_2018_wg	5.9	kNN	4	0.47333333333333333	8
shin_2018_wg	5.9	kNN	5	0.49333333333333335	8
shin_2018_wg	5.9	ANN	1	0.5388888888888889	(16, 0.01)
shin_2018_wg	5.9	ANN	2	0.5566666666666666	(4, 0.0001)
shin_2018_wg	5.9	ANN	3	0.53	(4, 0.01)
shin_2018_wg	5.9	ANN	4	0.4866666666666667	(16, 0.001)
shin_2018_wg	5.9	ANN	5	0.4866666666666667	(4, 0.0001)
shin_2018_wg	6.9	LDA	1	0.5888888888888889	None
shin_2018_wg	6.9	LDA	2	0.6133333333333333	None
shin_2018_wg	6.9	LDA	3	0.6	None
shin_2018_wg	6.9	LDA	4	0.5866666666666667	None
shin_2018_wg	6.9	LDA	5	0.5966666666666667	None
shin_2018_wg	6.9	SVC	1	0.5916666666666667	1.0
shin_2018_wg	6.9	SVC	2	0.59	0.01
shin_2018_wg	6.9	SVC	3	0.5866666666666667	0.01
shin_2018_wg	6.9	SVC	4	0.49666666666666665	0.1
shin_2018_wg	6.9	SVC	5	0.52	0.001
shin_2018_wg	6.9	kNN	1	0.4666666666666667	5
shin_2018_wg	6.9	kNN	2	0.5433333333333333	9
shin_2018_wg	6.9	kNN	3	0.5233333333333333	5
shin_2018_wg	6.9	kNN	4	0.49	8
shin_2018_wg	6.9	kNN	5	0.5033333333333333	9
shin_2018_wg	6.9	ANN	1	0.5472222222222223	(4, 0.01)
shin_2018_wg	6.9	ANN	2	0.5833333333333334	(4, 0.0001)
shin_2018_wg	6.9	ANN	3	0.5033333333333333	(16, 0.01)
shin_2018_wg	6.9	ANN	4	0.48	(8, 0.0001)
shin_2018_wg	6.9	ANN	5	0.56	(4, 0.0001)
shin_2018_wg	7.8	LDA	1	0.6055555555555555	None
shin_2018_wg	7.8	LDA	2	0.6133333333333333	None
shin_2018_wg	7.8	LDA	3	0.6066666666666667	None
shin_2018_wg	7.8	LDA	4	0.61	None
shin_2018_wg	7.8	LDA	5	0.61	None
shin_2018_wg	7.8	SVC	1	0.5472222222222223	0.01
shin_2018_wg	7.8	SVC	2	0.5666666666666667	0.1
shin_2018_wg	7.8	SVC	3	0.59	0.01
shin_2018_wg	7.8	SVC	4	0.5133333333333333	0.1
shin_2018_wg	7.8	SVC	5	0.58	1.0
shin_2018_wg	7.8	kNN	1	0.4638888888888889	3
shin_2018_wg	7.8	kNN	2	0.5333333333333333	4
shin_2018_wg	7.8	kNN	3	0.43	5
shin_2018_wg	7.8	kNN	4	0.5	3
shin_2018_wg	7.8	kNN	5	0.53	9
shin_2018_wg	7.8	ANN	1	0.5722222222222222	(4, 0.0001)
shin_2018_wg	7.8	ANN	2	0.5833333333333334	(4, 0.0001)
shin_2018_wg	7.8	ANN	3	0.5566666666666666	(64, 0.1)
shin_2018_wg	7.8	ANN	4	0.48333333333333334	(4, 0.0001)
shin_2018_wg	7.8	ANN	5	0.5566666666666666	(4, 0.0001)
shin_2018_wg	8.9	LDA	1	0.6222222222222222	None
shin_2018_wg	8.9	LDA	2	0.5966666666666667	None
shin_2018_wg	8.9	LDA	3	0.59	None
shin_2018_wg	8.9	LDA	4	0.6066666666666667	None
shin_2018_wg	8.9	LDA	5	0.6233333333333333	None
shin_2018_wg	8.9	SVC	1	0.5833333333333334	0.1
shin_2018_wg	8.9	SVC	2	0.58	0.1
shin_2018_wg	8.9	SVC	3	0.5866666666666667	0.01
shin_2018_wg	8.9	SVC	4	0.5133333333333333	0.1
shin_2018_wg	8.9	SVC	5	0.6066666666666667	0.1
shin_2018_wg	8.9	kNN	1	0.5277777777777778	9
shin_2018_wg	8.9	kNN	2	0.5233333333333333	9
shin_2018_wg	8.9	kNN	3	0.48	9
shin_2018_wg	8.9	kNN	4	0.4666666666666667	9
shin_2018_wg	8.9	kNN	5	0.5066666666666667	9
shin_2018_wg	8.9	ANN	1	0.5694444444444444	(64, 0.1)
shin_2018_wg	8.9	ANN	2	0.58	(32, 0.001)
shin_2018_wg	8.9	ANN	3	0.56	(64, 0.001)
shin_2018_wg	8.9	ANN	4	0.5233333333333333	(64, 0.001)
shin_2018_wg	8.9	ANN	5	0.5366666666666666	(8, 0.0001)
shin_2018_wg	9.9	LDA	1	0.6111111111111112	None
shin_2018_wg	9.9	LDA	2	0.57	None
shin_2018_wg	9.9	LDA	3	0.5633333333333334	None
shin_2018_wg	9.9	LDA	4	0.6	None
shin_2018_wg	9.9	LDA	5	0.6333333333333333	None
shin_2018_wg	9.9	SVC	1	0.5916666666666667	0.1
shin_2018_wg	9.9	SVC	2	0.5766666666666667	0.01
shin_2018_wg	9.9	SVC	3	0.5766666666666667	1.0
shin_2018_wg	9.9	SVC	4	0.52	0.1
shin_2018_wg	9.9	SVC	5	0.5866666666666667	0.1
shin_2018_wg	9.9	kNN	1	0.5	9
shin_2018_wg	9.9	kNN	2	0.5266666666666666	7
shin_2018_wg	9.9	kNN	3	0.47333333333333333	5
shin_2018_wg	9.9	kNN	4	0.5266666666666666	9
shin_2018_wg	9.9	kNN	5	0.5533333333333333	3
shin_2018_wg	9.9	ANN	1	0.5916666666666667	(4, 0.0001)
shin_2018_wg	9.9	ANN	2	0.56	(4, 0.0001)
shin_2018_wg	9.9	ANN	3	0.5533333333333333	(8, 0.001)
shin_2018_wg	9.9	ANN	4	0.5166666666666667	(8, 0.0001)
shin_2018_wg	9.9	ANN	5	0.59	(4, 0.0001)
shin_2016_ma	1.9	LDA	1	0.46944444444444444	None
shin_2016_ma	1.9	LDA	2	0.5694444444444444	None
shin_2016_ma	1.9	LDA	3	0.5166666666666667	None
shin_2016_ma	1.9	LDA	4	0.5305555555555556	None
shin_2016_ma	1.9	LDA	5	0.5333333333333333	None
shin_2016_ma	1.9	SVC	1	0.4777777777777778	0.1
shin_2016_ma	1.9	SVC	2	0.5222222222222223	0.001
shin_2016_ma	1.9	SVC	3	0.5361111111111111	0.01
shin_2016_ma	1.9	SVC	4	0.5166666666666667	1.0
shin_2016_ma	1.9	SVC	5	0.5066666666666667	0.1
shin_2016_ma	1.9	kNN	1	0.49444444444444446	7
shin_2016_ma	1.9	kNN	2	0.48055555555555557	7
shin_2016_ma	1.9	kNN	3	0.4444444444444444	5
shin_2016_ma	1.9	kNN	4	0.49166666666666664	5
shin_2016_ma	1.9	kNN	5	0.5066666666666667	3
shin_2016_ma	1.9	ANN	1	0.475	(32, 0.001)
shin_2016_ma	1.9	ANN	2	0.5555555555555556	(32, 0.001)
shin_2016_ma	1.9	ANN	3	0.525	(32, 0.001)
shin_2016_ma	1.9	ANN	4	0.49722222222222223	(8, 0.001)
shin_2016_ma	1.9	ANN	5	0.49	(32, 0.01)
shin_2016_ma	2.9	LDA	1	0.49722222222222223	None
shin_2016_ma	2.9	LDA	2	0.5861111111111111	None
shin_2016_ma	2.9	LDA	3	0.55	None
shin_2016_ma	2.9	LDA	4	0.5388888888888889	None
shin_2016_ma	2.9	LDA	5	0.5266666666666666	None
shin_2016_ma	2.9	SVC	1	0.4527777777777778	0.01
shin_2016_ma	2.9	SVC	2	0.5194444444444445	0.001
shin_2016_ma	2.9	SVC	3	0.5	0.1
shin_2016_ma	2.9	SVC	4	0.525	1.0
shin_2016_ma	2.9	SVC	5	0.55	1.0
shin_2016_ma	2.9	kNN	1	0.46944444444444444	9
shin_2016_ma	2.9	kNN	2	0.5	4
shin_2016_ma	2.9	kNN	3	0.4888888888888889	5
shin_2016_ma	2.9	kNN	4	0.49166666666666664	1
shin_2016_ma	2.9	kNN	5	0.5	1
shin_2016_ma	2.9	ANN	1	0.4888888888888889	(4, 0.001)
shin_2016_ma	2.9	ANN	2	0.5444444444444444	(16, 0.001)
shin_2016_ma	2.9	ANN	3	0.5055555555555555	(4, 0.0001)
shin_2016_ma	2.9	ANN	4	0.5277777777777778	(32, 0.001)
shin_2016_ma	2.9	ANN	5	0.5266666666666666	(4, 0.001)
shin_2016_ma	3.9	LDA	1	0.5194444444444445	None
shin_2016_ma	3.9	LDA	2	0.5833333333333334	None
shin_2016_ma	3.9	LDA	3	0.5666666666666667	None
shin_2016_ma	3.9	LDA	4	0.55	None
shin_2016_ma	3.9	LDA	5	0.5733333333333334	None
shin_2016_ma	3.9	SVC	1	0.5111111111111111	1.0
shin_2016_ma	3.9	SVC	2	0.5055555555555555	0.001
shin_2016_ma	3.9	SVC	3	0.5222222222222223	0.1
shin_2016_ma	3.9	SVC	4	0.525	1.0
shin_2016_ma	3.9	SVC	5	0.5966666666666667	1.0
shin_2016_ma	3.9	kNN	1	0.4722222222222222	4
shin_2016_ma	3.9	kNN	2	0.4722222222222222	4
shin_2016_ma	3.9	kNN	3	0.48055555555555557	8
shin_2016_ma	3.9	kNN	4	0.5194444444444445	1
shin_2016_ma	3.9	kNN	5	0.52	9
shin_2016_ma	3.9	ANN	1	0.49444444444444446	(8, 0.001)
shin_2016_ma	3.9	ANN	2	0.55	(32, 0.001)
shin_2016_ma	3.9	ANN	3	0.5166666666666667	(8, 0.01)
shin_2016_ma	3.9	ANN	4	0.5333333333333333	(8, 0.001)
shin_2016_ma	3.9	ANN	5	0.5666666666666667	(8, 0.001)
shin_2016_ma	4.9	LDA	1	0.5361111111111111	None
shin_2016_ma	4.9	LDA	2	0.575	None
shin_2016_ma	4.9	LDA	3	0.5583333333333333	None
shin_2016_ma	4.9	LDA	4	0.5305555555555556	None
shin_2016_ma	4.9	LDA	5	0.6033333333333334	None
shin_2016_ma	4.9	SVC	1	0.5194444444444445	0.1
shin_2016_ma	4.9	SVC	2	0.5333333333333333	0.001
shin_2016_ma	4.9	SVC	3	0.5222222222222223	0.1
shin_2016_ma	4.9	SVC	4	0.5333333333333333	1.0
shin_2016_ma	4.9	SVC	5	0.59	1.0
shin_2016_ma	4.9	kNN	1	0.5027777777777778	8
shin_2016_ma	4.9	kNN	2	0.5222222222222223	6
shin_2016_ma	4.9	kNN	3	0.5472222222222223	9
shin_2016_ma	4.9	kNN	4	0.5388888888888889	8
shin_2016_ma	4.9	kNN	5	0.5233333333333333	4
shin_2016_ma	4.9	ANN	1	0.5416666666666666	(8, 0.001)
shin_2016_ma	4.9	ANN	2	0.5611111111111111	(8, 0.0001)
shin_2016_ma	4.9	ANN	3	0.5555555555555556	(16, 0.01)
shin_2016_ma	4.9	ANN	4	0.5416666666666666	(4, 0.001)
shin_2016_ma	4.9	ANN	5	0.5566666666666666	(8, 0.01)
shin_2016_ma	5.9	LDA	1	0.5444444444444444	None
shin_2016_ma	5.9	LDA	2	0.5722222222222222	None
shin_2016_ma	5.9	LDA	3	0.5722222222222222	None
shin_2016_ma	5.9	LDA	4	0.5583333333333333	None
shin_2016_ma	5.9	LDA	5	0.61	None
shin_2016_ma	5.9	SVC	1	0.5388888888888889	0.1
shin_2016_ma	5.9	SVC	2	0.5527777777777778	0.01
shin_2016_ma	5.9	SVC	3	0.5388888888888889	1.0
shin_2016_ma	5.9	SVC	4	0.5472222222222223	1.0
shin_2016_ma	5.9	SVC	5	0.6033333333333334	0.1
shin_2016_ma	5.9	kNN	1	0.5527777777777778	9
shin_2016_ma	5.9	kNN	2	0.5638888888888889	5
shin_2016_ma	5.9	kNN	3	0.49444444444444446	8
shin_2016_ma	5.9	kNN	4	0.5277777777777778	9
shin_2016_ma	5.9	kNN	5	0.6166666666666667	9
shin_2016_ma	5.9	ANN	1	0.5416666666666666	(8, 0.001)
shin_2016_ma	5.9	ANN	2	0.5611111111111111	(4, 0.0001)
shin_2016_ma	5.9	ANN	3	0.5305555555555556	(32, 0.001)
shin_2016_ma	5.9	ANN	4	0.5833333333333334	(32, 0.001)
shin_2016_ma	5.9	ANN	5	0.63	(64, 0.01)
shin_2016_ma	6.9	LDA	1	0.5388888888888889	None
shin_2016_ma	6.9	LDA	2	0.5805555555555556	None
shin_2016_ma	6.9	LDA	3	0.5472222222222223	None
shin_2016_ma	6.9	LDA	4	0.5611111111111111	None
shin_2016_ma	6.9	LDA	5	0.6366666666666667	None
shin_2016_ma	6.9	SVC	1	0.5333333333333333	0.1
shin_2016_ma	6.9	SVC	2	0.5638888888888889	0.01
shin_2016_ma	6.9	SVC	3	0.525	1.0
shin_2016_ma	6.9	SVC	4	0.5611111111111111	1.0
shin_2016_ma	6.9	SVC	5	0.5966666666666667	1.0
shin_2016_ma	6.9	kNN	1	0.5	8
shin_2016_ma	6.9	kNN	2	0.525	3
shin_2016_ma	6.9	kNN	3	0.4777777777777778	7
shin_2016_ma	6.9	kNN	4	0.5027777777777778	9
shin_2016_ma	6.9	kNN	5	0.61	8
shin_2016_ma	6.9	ANN	1	0.55	(4, 0.0001)
shin_2016_ma	6.9	ANN	2	0.5555555555555556	(4, 0.0001)
shin_2016_ma	6.9	ANN	3	0.5166666666666667	(16, 0.01)
shin_2016_ma	6.9	ANN	4	0.575	(32, 0.001)
shin_2016_ma	6.9	ANN	5	0.61	(4, 0.001)
shin_2016_ma	7.8	LDA	1	0.5388888888888889	None
shin_2016_ma	7.8	LDA	2	0.6	None
shin_2016_ma	7.8	LDA	3	0.5527777777777778	None
shin_2016_ma	7.8	LDA	4	0.5583333333333333	None
shin_2016_ma	7.8	LDA	5	0.6366666666666667	None
shin_2016_ma	7.8	SVC	1	0.5472222222222223	0.01
shin_2016_ma	7.8	SVC	2	0.5666666666666667	0.001
shin_2016_ma	7.8	SVC	3	0.5583333333333333	1.0
shin_2016_ma	7.8	SVC	4	0.5777777777777777	0.01
shin_2016_ma	7.8	SVC	5	0.6166666666666667	0.1
shin_2016_ma	7.8	kNN	1	0.5083333333333333	9
shin_2016_ma	7.8	kNN	2	0.5277777777777778	9
shin_2016_ma	7.8	kNN	3	0.48333333333333334	4
shin_2016_ma	7.8	kNN	4	0.5527777777777778	8
shin_2016_ma	7.8	kNN	5	0.5733333333333334	8
shin_2016_ma	7.8	ANN	1	0.5666666666666667	(32, 0.001)
shin_2016_ma	7.8	ANN	2	0.5583333333333333	(64, 0.001)
shin_2016_ma	7.8	ANN	3	0.5472222222222223	(32, 0.01)
shin_2016_ma	7.8	ANN	4	0.5555555555555556	(4, 0.001)
shin_2016_ma	7.8	ANN	5	0.64	(4, 0.0001)
shin_2016_ma	8.9	LDA	1	0.5527777777777778	None
shin_2016_ma	8.9	LDA	2	0.6111111111111112	None
shin_2016_ma	8.9	LDA	3	0.5527777777777778	None
shin_2016_ma	8.9	LDA	4	0.5444444444444444	None
shin_2016_ma	8.9	LDA	5	0.64	None
shin_2016_ma	8.9	SVC	1	0.5611111111111111	0.1
shin_2016_ma	8.9	SVC	2	0.5638888888888889	0.001
shin_2016_ma	8.9	SVC	3	0.5583333333333333	0.01
shin_2016_ma	8.9	SVC	4	0.5666666666666667	1.0
shin_2016_ma	8.9	SVC	5	0.62	0.1
shin_2016_ma	8.9	kNN	1	0.5222222222222223	3
shin_2016_ma	8.9	kNN	2	0.5138888888888888	3
shin_2016_ma	8.9	kNN	3	0.5083333333333333	9
shin_2016_ma	8.9	kNN	4	0.5111111111111111	8
shin_2016_ma	8.9	kNN	5	0.5966666666666667	9
shin_2016_ma	8.9	ANN	1	0.5833333333333334	(64, 0.01)
shin_2016_ma	8.9	ANN	2	0.5666666666666667	(64, 0.001)
shin_2016_ma	8.9	ANN	3	0.5472222222222223	(64, 0.01)
shin_2016_ma	8.9	ANN	4	0.5916666666666667	(16, 0.001)
shin_2016_ma	8.9	ANN	5	0.6266666666666667	(64, 0.01)
shin_2016_ma	9.9	LDA	1	0.5472222222222223	None
shin_2016_ma	9.9	LDA	2	0.5972222222222222	None
shin_2016_ma	9.9	LDA	3	0.5777777777777777	None
shin_2016_ma	9.9	LDA	4	0.5777777777777777	None
shin_2016_ma	9.9	LDA	5	0.6533333333333333	None
shin_2016_ma	9.9	SVC	1	0.5722222222222222	0.01
shin_2016_ma	9.9	SVC	2	0.5722222222222222	0.001
shin_2016_ma	9.9	SVC	3	0.5555555555555556	0.001
shin_2016_ma	9.9	SVC	4	0.5638888888888889	1.0
shin_2016_ma	9.9	SVC	5	0.6166666666666667	0.1
shin_2016_ma	9.9	kNN	1	0.5638888888888889	9
shin_2016_ma	9.9	kNN	2	0.5194444444444445	3
shin_2016_ma	9.9	kNN	3	0.5166666666666667	5
shin_2016_ma	9.9	kNN	4	0.5638888888888889	5
shin_2016_ma	9.9	kNN	5	0.56	3
shin_2016_ma	9.9	ANN	1	0.5916666666666667	(4, 0.01)
shin_2016_ma	9.9	ANN	2	0.5527777777777778	(4, 0.01)
shin_2016_ma	9.9	ANN	3	0.5361111111111111	(8, 0.01)
shin_2016_ma	9.9	ANN	4	0.5861111111111111	(16, 0.001)
shin_2016_ma	9.9	ANN	5	0.63	(16, 0.001)
bak_2019_me	1.9	LDA	1	0.33555555555555555	None
bak_2019_me	1.9	LDA	2	0.36666666666666664	None
bak_2019_me	1.9	LDA	3	0.33111111111111113	None
bak_2019_me	1.9	LDA	4	0.35412026726057905	None
bak_2019_me	1.9	LDA	5	0.35412026726057905	None
bak_2019_me	1.9	SVC	1	0.32222222222222224	0.1
bak_2019_me	1.9	SVC	2	0.35777777777777775	1.0
bak_2019_me	1.9	SVC	3	0.33111111111111113	1.0
bak_2019_me	1.9	SVC	4	0.34521158129175944	1.0
bak_2019_me	1.9	SVC	5	0.36302895322939865	1.0
bak_2019_me	1.9	kNN	1	0.3488888888888889	9
bak_2019_me	1.9	kNN	2	0.36666666666666664	8
bak_2019_me	1.9	kNN	3	0.31555555555555553	7
bak_2019_me	1.9	kNN	4	0.3674832962138085	1
bak_2019_me	1.9	kNN	5	0.37639198218262804	4
bak_2019_me	1.9	ANN	1	0.33555555555555555	(16, 0.01)
bak_2019_me	1.9	ANN	2	0.31777777777777777	(8, 0.001)
bak_2019_me	1.9	ANN	3	0.34	(4, 0.0001)
bak_2019_me	1.9	ANN	4	0.33407572383073497	(4, 0.01)
bak_2019_me	1.9	ANN	5	0.35412026726057905	(32, 0.001)
bak_2019_me	2.9	LDA	1	0.37777777777777777	None
bak_2019_me	2.9	LDA	2	0.34444444444444444	None
bak_2019_me	2.9	LDA	3	0.34	None
bak_2019_me	2.9	LDA	4	0.36302895322939865	None
bak_2019_me	2.9	LDA	5	0.38752783964365256	None
bak_2019_me	2.9	SVC	1	0.35555555555555557	0.01
bak_2019_me	2.9	SVC	2	0.3377777777777778	1.0
bak_2019_me	2.9	SVC	3	0.35333333333333333	1.0
bak_2019_me	2.9	SVC	4	0.37193763919821826	0.1
bak_2019_me	2.9	SVC	5	0.3830734966592428	1.0
bak_2019_me	2.9	kNN	1	0.31555555555555553	2
bak_2019_me	2.9	kNN	2	0.2777777777777778	1
bak_2019_me	2.9	kNN	3	0.38	5
bak_2019_me	2.9	kNN	4	0.3363028953229399	3
bak_2019_me	2.9	kNN	5	0.35634743875278396	3
bak_2019_me	2.9	ANN	1	0.37777777777777777	(8, 0.0001)
bak_2019_me	2.9	ANN	2	0.33555555555555555	(16, 0.0001)
bak_2019_me	2.9	ANN	3	0.36444444444444446	(8, 0.0001)
bak_2019_me	2.9	ANN	4	0.32962138084632514	(16, 0.0001)
bak_2019_me	2.9	ANN	5	0.3830734966592428	(64, 0.001)
bak_2019_me	3.9	LDA	1	0.4222222222222222	None
bak_2019_me	3.9	LDA	2	0.35333333333333333	None
bak_2019_me	3.9	LDA	3	0.34444444444444444	None
bak_2019_me	3.9	LDA	4	0.4298440979955457	None
bak_2019_me	3.9	LDA	5	0.4142538975501114	None
bak_2019_me	3.9	SVC	1	0.42444444444444446	1.0
bak_2019_me	3.9	SVC	2	0.3488888888888889	1.0
bak_2019_me	3.9	SVC	3	0.3466666666666667	1.0
bak_2019_me	3.9	SVC	4	0.41870824053452116	1.0
bak_2019_me	3.9	SVC	5	0.43207126948775054	1.0
bak_2019_me	3.9	kNN	1	0.35555555555555557	9
bak_2019_me	3.9	kNN	2	0.3244444444444444	9
bak_2019_me	3.9	kNN	3	0.38	9
bak_2019_me	3.9	kNN	4	0.3207126948775056	8
bak_2019_me	3.9	kNN	5	0.3518930957683742	8
bak_2019_me	3.9	ANN	1	0.37555555555555553	(16, 0.01)
bak_2019_me	3.9	ANN	2	0.32666666666666666	(32, 0.01)
bak_2019_me	3.9	ANN	3	0.3422222222222222	(64, 0.01)
bak_2019_me	3.9	ANN	4	0.37861915367483295	(32, 0.001)
bak_2019_me	3.9	ANN	5	0.3830734966592428	(4, 0.001)
bak_2019_me	4.9	LDA	1	0.4533333333333333	None
bak_2019_me	4.9	LDA	2	0.38	None
bak_2019_me	4.9	LDA	3	0.36666666666666664	None
bak_2019_me	4.9	LDA	4	0.44543429844098	None
bak_2019_me	4.9	LDA	5	0.44320712694877507	None
bak_2019_me	4.9	SVC	1	0.41555555555555557	1.0
bak_2019_me	4.9	SVC	2	0.38222222222222224	1.0
bak_2019_me	4.9	SVC	3	0.38222222222222224	1.0
bak_2019_me	4.9	SVC	4	0.43875278396436523	1.0
bak_2019_me	4.9	SVC	5	0.47216035634743875	1.0
bak_2019_me	4.9	kNN	1	0.35777777777777775	3
bak_2019_me	4.9	kNN	2	0.31777777777777777	1
bak_2019_me	4.9	kNN	3	0.36666666666666664	8
bak_2019_me	4.9	kNN	4	0.34075723830734966	6
bak_2019_me	4.9	kNN	5	0.35634743875278396	8
bak_2019_me	4.9	ANN	1	0.3711111111111111	(8, 0.01)
bak_2019_me	4.9	ANN	2	0.3622222222222222	(32, 0.01)
bak_2019_me	4.9	ANN	3	0.37777777777777777	(8, 0.001)
bak_2019_me	4.9	ANN	4	0.36302895322939865	(32, 0.001)
bak_2019_me	4.9	ANN	5	0.39643652561247217	(8, 0.001)
bak_2019_me	5.9	LDA	1	0.4533333333333333	None
bak_2019_me	5.9	LDA	2	0.39111111111111113	None
bak_2019_me	5.9	LDA	3	0.40444444444444444	None
bak_2019_me	5.9	LDA	4	0.46547884187082406	None
bak_2019_me	5.9	LDA	5	0.48775055679287305	None
bak_2019_me	5.9	SVC	1	0.43777777777777777	1.0
bak_2019_me	5.9	SVC	2	0.38222222222222224	1.0
bak_2019_me	5.9	SVC	3	0.4066666666666667	1.0
bak_2019_me	5.9	SVC	4	0.4610244988864143	1.0
bak_2019_me	5.9	SVC	5	0.5011135857461024	1.0
bak_2019_me	5.9	kNN	1	0.3933333333333333	5
bak_2019_me	5.9	kNN	2	0.3244444444444444	8
bak_2019_me	5.9	kNN	3	0.37333333333333335	8
bak_2019_me	5.9	kNN	4	0.41648106904231624	9
bak_2019_me	5.9	kNN	5	0.3518930957683742	6
bak_2019_me	5.9	ANN	1	0.44	(16, 0.01)
bak_2019_me	5.9	ANN	2	0.4088888888888889	(64, 0.01)
bak_2019_me	5.9	ANN	3	0.4111111111111111	(16, 0.01)
bak_2019_me	5.9	ANN	4	0.3830734966592428	(64, 0.01)
bak_2019_me	5.9	ANN	5	0.40757238307349664	(4, 0.001)
bak_2019_me	6.9	LDA	1	0.5333333333333333	None
bak_2019_me	6.9	LDA	2	0.41333333333333333	None
bak_2019_me	6.9	LDA	3	0.41555555555555557	None
bak_2019_me	6.9	LDA	4	0.48775055679287305	None
bak_2019_me	6.9	LDA	5	0.48997772828507796	None
bak_2019_me	6.9	SVC	1	0.5133333333333333	1.0
bak_2019_me	6.9	SVC	2	0.3888888888888889	1.0
bak_2019_me	6.9	SVC	3	0.42444444444444446	1.0
bak_2019_me	6.9	SVC	4	0.48552338530066813	1.0
bak_2019_me	6.9	SVC	5	0.48997772828507796	1.0
bak_2019_me	6.9	kNN	1	0.3688888888888889	8
bak_2019_me	6.9	kNN	2	0.33111111111111113	5
bak_2019_me	6.9	kNN	3	0.38222222222222224	8
bak_2019_me	6.9	kNN	4	0.3585746102449889	9
bak_2019_me	6.9	kNN	5	0.37861915367483295	6
bak_2019_me	6.9	ANN	1	0.4266666666666667	(4, 0.001)
bak_2019_me	6.9	ANN	2	0.38	(8, 0.001)
bak_2019_me	6.9	ANN	3	0.4088888888888889	(16, 0.01)
bak_2019_me	6.9	ANN	4	0.44097995545657015	(8, 0.01)
bak_2019_me	6.9	ANN	5	0.46325167037861914	(32, 0.01)
bak_2019_me	7.8	LDA	1	0.5288888888888889	None
bak_2019_me	7.8	LDA	2	0.42444444444444446	None
bak_2019_me	7.8	LDA	3	0.44	None
bak_2019_me	7.8	LDA	4	0.5300668151447662	None
bak_2019_me	7.8	LDA	5	0.48552338530066813	None
bak_2019_me	7.8	SVC	1	0.5266666666666666	1.0
bak_2019_me	7.8	SVC	2	0.40444444444444444	1.0
bak_2019_me	7.8	SVC	3	0.45111111111111113	1.0
bak_2019_me	7.8	SVC	4	0.5144766146993318	1.0
bak_2019_me	7.8	SVC	5	0.4766146993318486	1.0
bak_2019_me	7.8	kNN	1	0.3844444444444444	6
bak_2019_me	7.8	kNN	2	0.36	5
bak_2019_me	7.8	kNN	3	0.35333333333333333	2
bak_2019_me	7.8	kNN	4	0.3986636971046771	4
bak_2019_me	7.8	kNN	5	0.36080178173719374	4
bak_2019_me	7.8	ANN	1	0.4288888888888889	(64, 0.01)
bak_2019_me	7.8	ANN	2	0.41555555555555557	(16, 0.01)
bak_2019_me	7.8	ANN	3	0.38666666666666666	(16, 0.01)
bak_2019_me	7.8	ANN	4	0.41648106904231624	(4, 0.01)
bak_2019_me	7.8	ANN	5	0.46993318485523383	(64, 0.01)
bak_2019_me	8.9	LDA	1	0.5511111111111111	None
bak_2019_me	8.9	LDA	2	0.4288888888888889	None
bak_2019_me	8.9	LDA	3	0.45555555555555555	None
bak_2019_me	8.9	LDA	4	0.579064587973274	None
bak_2019_me	8.9	LDA	5	0.5011135857461024	None
bak_2019_me	8.9	SVC	1	0.5333333333333333	1.0
bak_2019_me	8.9	SVC	2	0.4266666666666667	1.0
bak_2019_me	8.9	SVC	3	0.4444444444444444	1.0
bak_2019_me	8.9	SVC	4	0.5657015590200446	1.0
bak_2019_me	8.9	SVC	5	0.4922048997772829	1.0
bak_2019_me	8.9	kNN	1	0.4177777777777778	7
bak_2019_me	8.9	kNN	2	0.3844444444444444	9
bak_2019_me	8.9	kNN	3	0.38222222222222224	9
bak_2019_me	8.9	kNN	4	0.37861915367483295	8
bak_2019_me	8.9	kNN	5	0.42538975501113585	8
bak_2019_me	8.9	ANN	1	0.5466666666666666	(32, 0.01)
bak_2019_me	8.9	ANN	2	0.4022222222222222	(16, 0.01)
bak_2019_me	8.9	ANN	3	0.41555555555555557	(64, 0.01)
bak_2019_me	8.9	ANN	4	0.47438752783964366	(32, 0.01)
bak_2019_me	8.9	ANN	5	0.44766146993318484	(4, 0.001)
bak_2019_me	9.9	LDA	1	0.5844444444444444	None
bak_2019_me	9.9	LDA	2	0.4311111111111111	None
bak_2019_me	9.9	LDA	3	0.44222222222222224	None
bak_2019_me	9.9	LDA	4	0.5857461024498887	None
bak_2019_me	9.9	LDA	5	0.5478841870824054	None
bak_2019_me	9.9	SVC	1	0.5333333333333333	1.0
bak_2019_me	9.9	SVC	2	0.4222222222222222	1.0
bak_2019_me	9.9	SVC	3	0.4622222222222222	1.0
bak_2019_me	9.9	SVC	4	0.5545657015590201	1.0
bak_2019_me	9.9	SVC	5	0.49888641425389757	1.0
bak_2019_me	9.9	kNN	1	0.4288888888888889	7
bak_2019_me	9.9	kNN	2	0.37555555555555553	9
bak_2019_me	9.9	kNN	3	0.4	9
bak_2019_me	9.9	kNN	4	0.4053452115812918	7
bak_2019_me	9.9	kNN	5	0.42316258351893093	9
bak_2019_me	9.9	ANN	1	0.5022222222222222	(64, 0.01)
bak_2019_me	9.9	ANN	2	0.4577777777777778	(8, 0.01)
bak_2019_me	9.9	ANN	3	0.41555555555555557	(64, 0.01)
bak_2019_me	9.9	ANN	4	0.48997772828507796	(64, 0.01)
bak_2019_me	9.9	ANN	5	0.46993318485523383	(4, 0.01)
