# Supplementary material for: Benchmarking framework for machine learning classification from fNIRS data
Source: Front Neuroergon. 2023 Mar 3;4:994969. doi: 10.3389/fnrgo.2023.994969 (PMC10790918; doi:10.3389/fnrgo.2023.994969)
Supplement: Supplementary file 2 [file Data_Sheet_2.zip › benchnirs-v1.0/results/window_size/stats.md]

## Correlation of model accuracies to window size

|Dataset|Model|Shapiro p-value|Test|p-value|rho|
|:---:|:---:|:---:|:---:|:---:|:---:|
|herff_2014_nb|LDA|0.37989553809165955|Pearson|0.004425155146518642|0.4165306623732286|
|herff_2014_nb|SVC|0.06053820997476578|Pearson|0.058834873054024114|-0.283822976294848|
|herff_2014_nb|kNN|0.10250011831521988|Pearson|0.18827835880072566|0.19976915318367208|
|herff_2014_nb|ANN|0.16024106740951538|Pearson|0.0003150393331614639|-0.5129096739249134|
|shin_2018_nb|LDA|0.5859680771827698|Pearson|0.3470434248029083|0.14348812489282958|
|shin_2018_nb|SVC|0.31893765926361084|Pearson|0.24540491765478595|-0.17676508492965357|
|shin_2018_nb|kNN|0.2736055254936218|Pearson|0.03283289101082512|-0.31875530392261753|
|shin_2018_nb|ANN|0.05117147043347359|Pearson|0.764099040998484|0.046007594215719115|
|shin_2018_wg|LDA|0.00589138874784112|Spearman|1.0781640198851916e-08|0.7323715430714104|
|shin_2018_wg|SVC|0.002656525233760476|Spearman|2.469120885799688e-05|0.584692301318781|
|shin_2018_wg|kNN|0.5260937809944153|Pearson|0.23760182698029833|0.17967232511673503|
|shin_2018_wg|ANN|0.0663323700428009|Pearson|0.0013973522759465576|0.4620460098370747|
|shin_2016_ma|LDA|0.3007992208003998|Pearson|0.00034578675940301|0.5099510034198306|
|shin_2016_ma|SVC|0.5796456933021545|Pearson|6.160152552054804e-07|0.6653360623724615|
|shin_2016_ma|kNN|0.07271930575370789|Pearson|0.000419925479583918|0.503691330972056|
|shin_2016_ma|ANN|0.28261494636535645|Pearson|1.6639067859712772e-06|0.6457902514540041|
|bak_2019_me|LDA|0.046052221208810806|Spearman|3.326899406481044e-11|0.8026646999452299|
|bak_2019_me|SVC|0.17789015173912048|Pearson|1.2839596590890668e-10|0.7883559156352924|
|bak_2019_me|kNN|0.5684425830841064|Pearson|5.957850407062997e-06|0.6184937895584478|
|bak_2019_me|ANN|0.20522382855415344|Pearson|8.570499639800665e-13|0.8363017117821356|
