# Supplementary material for: Benchmarking framework for machine learning classification from fNIRS data
Source: Front Neuroergon. 2023 Mar 3;4:994969. doi: 10.3389/fnrgo.2023.994969 (PMC10790918; doi:10.3389/fnrgo.2023.994969)
Supplement: Supplementary file 2 [file Data_Sheet_2.zip › benchnirs-v1.0/src/custom_model.py]

import datetime
import matplotlib.pyplot as plt
import numpy as np
import os
import pandas as pd
import seaborn as sns
import torch
import torch.nn as nn
import torch.nn.functional as F

from scipy import stats

from benchnirs.load import load_dataset
from benchnirs.process import process_epochs
from benchnirs.learn import machine_learn, deep_learn


ALL_DATA_PATH = '/folder/with/datasets/'  # path to the datasets
DATASETS = {'herff_2014_nb': ['1-back', '2-back', '3-back'],
            'shin_2018_nb': ['0-back', '2-back', '3-back'],
            'shin_2018_wg': ['baseline', 'word generation'],
            'shin_2016_ma': ['baseline', 'mental arithmetic'],
            'bak_2019_me': ['right', 'left', 'foot']}
CONFIDENCE = 0.05  # stat confidence at 95 %


class CustomCNN(nn.Module):

    def __init__(self, n_classes):
        super(CustomCNN, self).__init__()
        self.conv1 = nn.Conv1d(4, 4, kernel_size=10, stride=2)  # tempo conv
        self.pool1 = nn.MaxPool1d(2)
        self.conv2 = nn.Conv1d(4, 4, kernel_size=5, stride=2)  # tempo conv
        self.pool2 = nn.MaxPool1d(2)
        self.fc1 = nn.Linear(20, 10)
        self.fc2 = nn.Linear(10, n_classes)

    def forward(self, x):
        batch_size = x.size(0)
        x = F.relu(self.conv1(x))
        x = self.pool1(x)
        x = F.relu(self.conv2(x))
        x = self.pool2(x)
        x = x.view(batch_size, -1)
        x = F.relu(self.fc1(x))
        x = self.fc2(x)
        return x


start_time = datetime.datetime.now()
out_folder = f'../results/custom/'
if not os.path.isdir(out_folder):
    os.mkdir(out_folder)
print(f'Output folder: {out_folder}')

print(f'Number of GPUs: {torch.cuda.device_count()}')

with open(f'{out_folder}summary.md', 'w') as w:
    w.write('# Accuracy table\n\n(Standard deviation on the cross-validation)')
    w.write('\n\n|Dataset|Chance level|Average accuracy (sd)|\n')
    w.write('|:---:|:---:|:---:|\n')

with open(f'{out_folder}results.csv', 'w') as w:
    w.write('dataset;fold;accuracy;hyperparameters;additional_metrics\n')


dict_accuracies = {'Accuracy': [], 'Dataset': []}
for dataset in DATASETS.keys():
    print(f'=====\n{dataset}\n=====')
    data_path = f'{ALL_DATA_PATH}dataset_{dataset[:-3]}/'
    out_path = f'{out_folder}{dataset}_'

    # Load and preprocess data
    epochs = load_dataset(dataset, path=data_path, bandpass=[0.01, 0.5],
                          baseline=(-2, 0), roi_sides=True, tddr=True)
    classes = DATASETS[dataset]
    epochs_lab = epochs[classes]

    # Run models
    nirs, labels, groups = process_epochs(epochs_lab, 9.9)
    cnn, hps_cnn, additional_metrics_cnn = deep_learn(
        nirs, labels, groups, len(classes), CustomCNN, features=None,
        out_path=f'{out_path}cnn_')

    # Write results
    results = {'CNN': [cnn, hps_cnn]}
    chance_level = np.around(1/len(classes), decimals=3)
    w_summary = open(f'{out_folder}summary.md', 'a')
    w_results = open(f'{out_folder}results.csv', 'a')
    w_summary.write(f'|{dataset}|{chance_level}|')
    w_summary.write(
        f'{np.around(np.mean(cnn), decimals=3)} '
        f'({np.around(np.std(cnn), decimals=3)})|')
    for fold, accuracy in enumerate(cnn):
        w_results.write(f'{dataset};{fold+1};{accuracy};"{hps_cnn[fold]}";')
        w_results.write(f'"{additional_metrics_cnn[fold]}"\n')
    w_summary.write('\n')
    w_summary.close()
    w_results.close()
    dict_accuracies['Accuracy'] += cnn
    dict_accuracies['Dataset'] += [dataset] * len(cnn)


df_accuracies = pd.DataFrame(dict_accuracies)
sns.barplot(data=df_accuracies, y='Accuracy', x='Dataset', capsize=.1,
            palette='colorblind')
plt.savefig(f'{out_folder}summary.png')
plt.close()


# Stats
print('Stats...')
with open(f'{out_folder}stats.md', 'w') as w:
    df = pd.read_csv(f'{out_folder}results.csv', delimiter=';')
    w.write('## Comparison of the model accuracy to chance level\n\n')
    w.write('|Dataset|Shapiro p-value|Test|p-value|\n')
    w.write('|:---:|:---:|:---:|:---:|\n')
    for dataset in DATASETS.keys():
        dataset_accuracies = []
        chance_level = 1 / len(DATASETS[dataset])
        normality = True
        w.write(f'|{dataset}|')
        sub_df = df[df['dataset'] == dataset]
        accuracies = sub_df['accuracy'].to_numpy()
        dataset_accuracies.append(accuracies)
        # Check normality of the distribution
        _, p_shap = stats.shapiro(accuracies)
        w.write(f'{p_shap}|')
        if p_shap > CONFIDENCE:
            # t-test
            _, p_tt = stats.ttest_1samp(accuracies, chance_level)
            w.write(f't-test|{p_tt}|\n')
        else:
            normality = False
            # Wilcoxon
            _, p_wilcox = stats.wilcoxon(accuracies-chance_level)
            w.write(f'Wilcoxon|{p_wilcox}|\n')


end_time = datetime.datetime.now()
elapsed_time = end_time - start_time
print(f'===\nElapsed time: {elapsed_time}')
